# Supplementary material for: Unraveling the Concept of Childhood Adversity in Psychosis Research: A Systematic Review
Source: Schizophr Bull. 2024 May 30;50(5):1055–66. doi: 10.1093/schbul/sbae085 (PMC11349006; doi:10.1093/schbul/sbae085)
Supplement: sbae085_suppl_Supplementary_Tables_5 [file sbae085_suppl_supplementary_tables_5.xlsx]

## Sheet: RAW
Name	Year	Title	Concept of interest	COI	COI	Multi-concept	Instrument	Instrument	Instrument	Instrument	More than one instrument (no = 0; yes = 1)	Non-validated extra questions/items drawn out from instruments	Format (0 = self-report; 1 = interview; 2 = both questionnaire and interview)	Number of Items (0 = uknown)	Physical abuse (0 = no, 1 = yes)	Emotional abuse (psychological abuse/antipathy)	Sexual abuse	Physical neglect	Emotional neglect	Neglect (general)	Witnessing domestic violence	Bullying	Peer sexual abuse	Online abuse/bullying	Sexual harassment	Death of close relative	Parental separation/abandonment	Parental overcontrol	Parental rejection	Parental discord (conflict between parents)	Taken into care by authorities	Family arrangements	Accidents	War	Natural Disaster	Ilness	Parental divorce	Parental mental illness	Parental substance abuse	Arrest of family member	Perceived threat	Perceived submissivness	Perceived invalidation	Serious financial problem	Other childhood adversities (not other specified)	Context	Social support	Relation to offender	Relation to mother
Ajnakina et al.,	2018	Different types of childhood adversity and 5-year outcomes in a longitudinal cohort of first-episode psychosis patients	1			0	3	0	0	0	0	0	1	0	1	1	1	0	0	1	0	0	0	0	0	1	1	0	0	0	1	0	0	0	0	0	1	0	0	0	0	0	0	0	0	0	0	1	0
Ajnakina et al.,	2016	Impact of childhood adversities on specific symptom dimensions in first-episode psychosis	1			0	3	0	0	0	0	0	1	0	1	1	1	0	0	1	0	0	0	0	0	1	1	0	0	0	1	0	0	0	0	0	0	0	0	0	0	0	0	0	0	0	0	1	0
Akbey et al.,	2019	Is There Any Association Between Childhood Traumatic Experiences, Dissociation and Psychotic Symptoms in Schziophrenic Patients?	2			0	2	0	0	0	0	0	0	28	1	1	1	1	1	0	0	0	0	0	0	0	0	0	0	0	0	0	0	0	0	0	0	0	0	0	0	0	0	0	0	0	0	0	0
Akün & Batıgün	2019	Negative symptoms and recollections of parental rejection: The moderating roles of psychological maladjustment and gender	7			0	5	0	0	0	0	0	0	60	0	0	0	0	0	0	0	0	0	0	0	0	0	0	1	0	0	0	0	0	0	0	0	0	0	0	0	0	0	0	0	0	0	1	1
Akün et al.,	2018	Positive Symptoms and Perceived Parental Acceptance-Rejection in Childhood: The Moderating Roles of Socioeconomic Status and Gender	7			0	5	0	0	0	0	0	0	73	0	0	0	0	0	0	0	0	0	0	0	0	0	0	1	0	0	0	0	0	0	0	0	0	0	0	0	0	0	0	0	0	0	1	1
Alemany et al.,	2011	Childhood abuse, the BDNF-Val66Met polymorphism and adult psychotic-like experiences	3			0	2	0	0	0	0	0	0	28	1	1	1	1	1	0	0	0	0	0	0	0	0	0	0	0	0	0	0	0	0	0	0	0	0	0	0	0	0	0	0	0	0	0	0
Alemany et al.,	2014	Psychosis-inducing effects of cannabis are related to both childhood abuse and COMT genotypes	3			0	2	0	0	0	0	0	0	28	1	1	1	1	1	0	0	0	0	0	0	0	0	0	0	0	0	0	0	0	0	0	0	0	0	0	0	0	0	0	0	0	0	0	0
Alemany et al.,	2015	Childhood abuse in the etiological continuum underlying psychosis from first-episode psychosis to psychotic experiences	3			0	7	2	0	0	1	1	0	0	1	0	1	0	0	0	0	0	0	0	0	0	0	0	0	0	0	0	0	0	0	0	0	0	0	0	0	0	0	0	0	0	0	0	0
Álvarez et al.,	2021	Childhood Trauma in Schizophrenia Spectrum Disorders Dissociative, Psychotic Symptoms, and Suicide Behavior	2			0	2	0	0	0	0	0	0	28	1	1	1	1	1	0	0	0	0	0	0	0	0	0	0	0	0	0	0	0	0	0	0	0	0	0	0	0	0	0	0	0	0	0	0
Álvarez et al.,	2015	Cumulative Effects of Childhood Traumas: Polytraumatization, Dissociation, and Schizophrenia	2			0	2	0	0	0	0	0	0	28	1	1	1	1	1	0	0	0	0	0	0	0	0	0	0	0	0	0	0	0	0	0	0	0	0	0	0	0	0	0	0	0	0	0	0
Álvarez et al.,	2011	Prevalence and clinical impact of childhood trauma in patients with severe mental disorders	2			0	8	9	0	0	1	0	0	22	1	1	1	0	0	0	1	0	0	0	0	0	0	0	0	0	0	0	0	0	0	0	0	0	0	0	0	0	0	0	1	0	0	0	0
Anilmis et al.,	2015	Understanding the relationship between schematic beliefs, bullying, and unusual experiences in 8–14 year olds	5			0	10	0	0	0	0	1	0	0	0	0	0	0	0	0	0	1	0	1	0	0	0	0	0	0	0	0	0	0	0	0	0	0	0	0	0	0	0	0	0	0	0	0	0
Appiah-Kusi et al.,	2017	Do cognitive schema mediate the association between childhood trauma and being at ultra-high risk for psychosis?	2			0	2	0	0	0	0	0	0	28	1	1	1	1	1	0	0	0	0	0	0	0	0	0	0	0	0	0	0	0	0	0	0	0	0	0	0	0	0	0	0	0	0	0	0
Appiah-Kusi et al.,	2019	Childhood trauma and being at-risk for psychosis are associated with higher peripheral endocannabinoids	2			0	2	0	0	0	0	0	0	28	1	1	1	1	1	0	0	0	0	0	0	0	0	0	0	0	0	0	0	0	0	0	0	0	0	0	0	0	0	0	0	0	0	0	0
Arranz et al.,	2018	The relationship between the level of exposure to stress factors andcannabis in recent onset psychosis	2			0	2	0	0	0	0	0	0	28	1	1	1	1	1	0	0	0	0	0	0	0	0	0	0	0	0	0	0	0	0	0	0	0	0	0	0	0	0	0	0	0	0	0	0
Ashcroft et al.,	2012	Persecutory delusions and childhood emotional abuse in people with a diagnosis of schizophrenia	2			0	2	0	0	0	0	0	0	28	1	1	1	1	1	0	0	0	0	0	0	0	0	0	0	0	0	0	0	0	0	0	0	0	0	0	0	0	0	0	0	0	0	0	0
Ashford et al.,	2012	Emotions, Traits and Negative Beliefs as Possible Mediators in the Relationship between Childhood Experiences of being Bullied and Paranoid Thinking in a Non-Clinical Sample	1			0	11	0	0	0	0	0	0	0	0	0	0	0	0	0	0	1	0	0	0	0	0	0	0	0	0	0	0	0	0	0	0	0	0	0	0	0	0	0	0	0	0	0	0
Asmal et al.,	2019	Childhood trauma associated white matter abnormalities in first-episode schizophrenia	2			0	2	0	0	0	0	0	0	28	1	1	1	1	1	0	0	0	0	0	0	0	0	0	0	0	0	0	0	0	0	0	0	0	0	0	0	0	0	0	0	0	0	0	0
Ayesa-Arriola et al.,	2020	The synergetic effect of childhood traumaand recent stressful events in psychosis: associated neurocognitive dysfunction	2			0	12	0	0	0	0	0	0	0	1	0	1	0	0	0	0	0	0	0	0	1	0	0	0	0	0	0	1	0	0	0	1	0	0	0	0	0	0	0	0	0	0	0	0
Badcock et al.,	2021	Multimodal versus unimodal auditory hallucinations in clinical practice: Clinical characteristics and treatment outcomes	2			0	13	0	0	0	0	0	0	20	1	1	1	1	1	0	1	1	0	0	0	1	1	0	0	0	0	0	1	1	0	0	0	0	0	0	0	0	0	0	1	0	0	0	0
Banducci et al.,	2014	The relationship between child abuse and negative outcomes among substance users: Psychopathology, health, and comorbidities	3			0	2	0	0	0	0	0	0	0	1	1	1	0	0	0	0	0	0	0	0	0	0	0	0	0	0	0	0	0	0	0	0	0	0	0	0	0	0	0	0	0	0	0	0
Barnes et al.,	2023	Investigating Specific Associations Between Childhood Victimization Profiles and Positive Psychosis Symptoms: The Mediating Roles of Anxiety, Depression, and Schema	4	2	0	1	14	3	0	0	1	1	1	0	1	1		0	0	1	0	0	0	0	0	0	0	0	0	0	0	0	0	0	0	0	0	0	0	0	0	0	0	0	0	0	0	0	0
Barnes et al.,	2021	Identifying victimisation profiles in people with psychosis and a history of childhood trauma: a latent class analysis	2	4		1	3	14	0	0	1	0	1	0	1	1	1	0	0	1	0	1	0	0	0	0	0	0	0	0	0	0	0	0	0	0	0	0	0	0	0	0	0	0	1	0	0	1	1
Barry et al.,	2021	Early life adversity and the specificity of autobiographical memory amongst people with schizophrenia	1			0	4	0	0	0	0	0	1	52	1	1	1	1	1	0	1	1	0	0	0	0	0	0	0	0	0	0	0	0	0	0	0	0	0	0	0	0	0	0	0	0	0	1	0
Bartels-Velthuis et al.,	2016	Course of auditory vocal hallucinations in childhood: 11-year follow-up study	2			0	15	0	0	0	0	0	0	8	1	1	1	0	0	1	0	1	0	0	0	0	0	0	0	0	0	0	1	1	1	0	0	0	0	0	0	0	0	0	0	0	0	0	0
Baryshnikov et al.,	2018	Features of borderline personality disorder as a mediator of the relation between childhood traumatic experiences and psychosis-like experiences in patients with mood disorder	2			0	16	0	0	0	0	0	0	43	1	1	1	1	1	0	0	0	0	0	0	0	0	0	0	0	0	0	0	0	0	0	0	0	0	0	0	0	0	0	0	0	0	0	0
Baudin et al.,	2016	Differential effects of childhood trauma and cannabis use disorders inpatients suffering from schizophrenia	2			0	2	0	0	0	0	0	0	25	1	1	1	1	1	0	0	0	0	0	0	0	0	0	0	0	0	0	0	0	0	0	0	0	0	0	0	0	0	0	0	0	0	0	0
Baudin et al.,	2017	Childhood trauma and psychosis: Beyond the association	2			0	17	0	0	0	0	0	1	0	1	1	1	0	0	0	0	1	0	0	0	0	1	0	0	1	0	0	0	0	0	0	0	0	0	0	0	0	0	0	0	0	1	1	0
Baygin et al.,	2021	The mediation role of schizotypal traits in the relationship between childhood trauma and earlier onset of panic disorder	2			0	2	0	0	0	0	0	0	28	1	1	1	1	1	0	0	0	0	0	0	0	0	0	0	0	0	0	0	0	0	0	0	0	0	0	0	0	0	0	0	0	0	0	0
Beasley et al.,	2021	Childhood Maltreatment and Psychosis: A Comparative Validity Study of Maltreatment Indices	3			0	18	0	0	0	1	1	0	0	1	1	1	1	1	0	0	0	0	0	0	0	0	0	0	0	0	0	0	0	0	0	0	0	0	0	0	0	0	0	0	0	0	1	0
Begemann et al.,	2022	Auditory verbal hallucinations and childhoodtrauma subtypes across the psychosis continuum: a cluster analysis	2			0	2	0	0	0	0	0	0	0	1	1	1	1	1	0	0	0	0	0	0	0	0	0	0	0	0	0	0	0	0	0	0	0	0	0	0	0	0	0	0	0	0	0	0
Bellido-Zanin et al.,	2018	Childhood memories of threatening experiences and submissivenessand its relationship to hallucination proneness and ideas of reference: The mediating role of dissociation	2			0	19	0	0	0	0	0	0	15	0	0	0	0	0	0	0	0	0	0	0	0	0	0	0	0	0	0	0	0	0	0	0	0	0	0	1	1	1	0	0	0	0	1	0
Bendall et al.,	2023	Childhood trauma is prevalent and associated with co-occurring depression, anxiety, mania and psychosis in young people attending Australian youth mental health services	2	0	0	0	2	0	0	0	0	0	0	28	1	1	1	1	1	0	0	0	0	0	0	0	0	0	0	0	0	0	0	0	0	0	0	0	0	0	0	0	0	0	0	0	0	0	0
Bendall et al.,	2013	Testing a model of the relationship between childhood sexual abuse and psychosis in a first-episode psychosis group: The role of hallucinations and delusions, posttraumatic intrusions, and selective attention	2	3		1	2	0	0	0	0	0	0	28	1	1	1	0	0	0	0	0	0	0	0	0	0	0	0	0	0	0	0	0	0	0	0	0	0	0	0	0	0	0	0	0	0	0	0
Berg et al.,	2015	Childhood trauma mediates the association betweenethnic minority status and more severe hallucinationsin psychotic disorder	2			0	2	0	0	0	0	0	0	28	1	1	1	1	1	0	0	0	0	0	0	0	0	0	0	0	0	0	0	0	0	0	0	0	0	0	0	0	0	0	0	0	0	0	0
Berry et al.,	2017	Associations between Trauma, Dissociation, Adult Attachmentand Proneness to Hallucinations	2			0	2	0	0	0	0	0	0	28	1	1	1	1	1	0	0	0	0	0	0	0	0	0	0	0	0	0	0	0	0	0	0	0	0	0	0	0	0	0	0	0	0	0	0
Bi et al.,	2021	Evidence for an Interaction Between NEDD4 and Childhood Trauma on Clinical Characters of Schizophrenia With Family History of Psychosis	2			0	2	0	0	0	0	0	0	28	1	1	1	1	1	0	0	0	0	0	0	0	0	0	0	0	0	0	0	0	0	0	0	0	0	0	0	0	0	0	0	0	0	0	0
Bi et al.,	2018	Childhood trauma interacted with BDNF Val66Met influence schizophrenic symptoms	2			0	2	0	0	0	0	0	0	28	1	1	1	1	1	0	0	0	0	0	0	0	0	0	0	0	0	0	0	0	0	0	0	0	0	0	0	0	0	0	0	0	0	0	0
Bird et al.,	2017	Cognitive, affective, and social factors maintaining paranoia in adolescents with mental health problems: A longitudinal study	4	5		1	20	21	0	0	0	0	0	38	0	0	0	0	0	0	0	1	0	1	0	0	0	0	0	0	0	0	0	0	0	0	0	0	0	0	0	0	0	0	0	0	0	0	0
Blom & Mangoenkarso	2018	Sexual hallucinations in schizophrenia spectrum disorders and their relation with childhood trauma	2			0	2	0	0	0	0	0	0	25	1	1	1	1	1	0	1	0	0	0	0	0	0	0	0	0	0	0	0	0	0	0	0	0	0	0	0	0	0	0	0	0	0	0	0
Blose et al.,	2022	The Indirect Effect of Peritraumatic Dissociation on the Relationship Between Childhood Maltreatment and Schizotypy	3	0	0	0	2	0	0	0	0	0	0	28	1	1	1	1	1	0	0	0	0	0	0	0	0	0	0	0	0	0	0	0	0	0	0	0	0	0	0	0	0	0	0	0	0	0	0
Boonmann et al.,	2016	Childhood traumatic experiences and mental health problems in sexually offending and non-sexually offending juveniles	2			0	2	0	0	0	0	0	0	28	1	1	1	1	1	0	0	0	0	0	0	0	0	0	0	0	0	0	0	0	0	0	0	0	0	0	0	0	0	0	0	0	0	0	0
Bolhuis et al.,	2023	A Prospective Cohort Study on the Intergenerational Transmission of Childhood Adversity and Subsequent Risk of Psychotic Experiences in Adolescence	1	0	0	0	2	0	0	0	0	1	0	34	1	1	1	1	1	0	0	0	0	0	0	0	0	0	0	0	0	0	0	0	0	0	0	0	0	0	0	0	0	0	0	0	0	0	0
Bortolin & Raffard	2018	Dissociation mediates the relationship between childhood trauma and experiences of seeing visions in a French sample	2			0	1	0	0	0	0	0	0	70	1	1	1	1	1	0	0	0	0	0	0	0	0	0	0	0	0	0	0	0	0	0	0	0	0	0	0	0	0	0	0	0	0	0	0
Bortolin & Raffard	2019	Affective and cognitive factors associated withhallucination proneness in the general population: The role of shame and trauma-related intrusions	1			0	6	0	0	0	0	1	0	17	1	1	1	1	1	0	1	1	0	0	0	1	1	0	0	0	0	0	0	0	0	0	1	1	0	0	0	0	0	0	0	0	0	0	0
Bortolon et al.,	2017	Exploration of trauma, dissociation, maladaptive schemas and auditory hallucinations in a French sample	2			0	1	0	0	0	0	0	0	70	1	1	1	1	1	0	0	0	0	0	0	0	0	0	0	0	0	0	0	0	0	0	0	0	0	0	0	0	0	0	0	0	0	0	0
Boyda et al.,	2018	Childhood maltreatment and psychotic experiences: Exploring the specificity of early maladaptive schemas	3			0	22	0	0	0	0	0	0	43	1	1	1	1	1	0	1	0	0	0	0	0	0	0	0	0	0	0	0	0	0	0	0	0	0	0	0	0	0	0	1	0	0	0	0
Braehler et al.,	2013	Childhood trauma and dissociation in first-episode psychosis, chronic schizophrenia and community controls	2			0	2	0	0	0	0	0	0	28	1	1	1	1	1	0	0	0	0	0	0	0	0	0	0	0	0	0	0	0	0	0	0	0	0	0	0	0	0	0	0	0	0	0	0
Brown et al.,	2021	Parenting behaviour and paranoia: a network analysis and results from the National Comorbidity Survey-Adolescents (NCS-A)	9			0	23	0	0	0	0	1	0	15	1	1	0	0	0	0	0	0	0	0	0	0	0	1	0	0	0	0	0	0	0	0	0	0	0	0	0	0	0	0	1	0	0	1	1
Bruni et al.,	2018	Childhood adversities are different in Schizophrenic Spectrum Disorders, Bipolar Disorder and Major Depressive Disorder	1			0	17	0	0	0	0	0	1	0	1	1	1	1	1	0	0	0	0	0	0	0	1	0	0	1	0	0	0	0	0	0	0	0	0	0	0	0	0	0	1	0	0	0	0
Cakir et a.,	2016	Childhood trauma and treatment outcome in bipolar disorder	2			0	2	0	0	0	0	0	0	28	1	1	1	1	1	0	0	0	0	0	0	0	0	0	0	0	0	0	0	0	0	0	0	0	0	0	0	0	0	0	0	0	0	0	0
Campell et al.,	2013	The relationship between childhood trauma and neuropsychological functioning in first episode psychosis	2			0	24	0	0	0	0	0	0	29	1	1	1	0	1	0	0	0	0	0	1	0	0	0	0	0	0	0	0	0	0	0	0	0	0	0	0	0	0	0	0	0	0	0	0
Cancel et al.,	2015	Childhood neglect predicts disorganization in schizophrenia through grey matter decrease in dorsolateral prefrontal cortex	3			0	2	0	0	0	0	0	0	28	1	1	1	1	1	0	0	0	0	0	0	0	0	0	0	0	0	0	0	0	0	0	0	0	0	0	0	0	0	0	0	0	0	0	0
Capuzzi et al.,	2020	Factors associated with psychotic symptoms among a sample of male prisoners with substance use disorder: A cross-sectional study	2			0	1	0	0	0	0	0	0	34	1	1	1	1	1	0	0	0	0	0	0	0	0	0	0	0	0	0	0	0	0	0	0	0	0	0	0	0	0	0	0	0	0	0	0
Carbone et al.,	2019	Adverse childhood experiences and clinical severity in bipolar disorder and schizophrenia: A transdiagnostic two-step cluster analysis	1			0	17	0	0	0	0	0	1	16	1	1	1	1	1	0	0	0	0	0	0	1	1	0	0	1	1	0	0	0	0	0	0	0	0	0	0	0	0	0	0	0	1	1	1
Carlyle et al.,	2021	Cannabis-induced dysphoria/paranoia mediates the link between childhood trauma and psychotic-like experiences in young cannabis users	2			0	2	0	0	0	0	0	0	28	1	1	1	1	1	0	0	0	0	0	0	0	0	0	0	0	0	0	0	0	0	0	0	0	0	0	0	0	0	0	0	0	0	0	0
Carrillo de Albornoz et al.,	2022	Paranoia and Suicidality: A Cross-Sectional Study in the General Population	3			0	2	0	0	0	0	0	0	0	1	1	1	0	0	0	0	0	0	0	0	0	0	0	0	0	0	0	0	0	0	0	0	0	0	0	0	0	0	0	0	0	0	0	0
Carvalho et al.,	2017	Psychosocial roots of paranoid ideation: The role of childhood experiences, social comparison, submission, and shame	10			0	3	19	0	0	1	0	0	31	1	1	1	0	0	1	0	0	0	0	0	0	0	0	0	0	0	0	0	0	0	0	0	0	0	0	1	1	0	0	1	0	0	1	1
Carvalho et al.,	2016	Influence of family and childhood memories in the development and manifestation of paranoid ideation	0			0	3	19	25	0	1	0	0	0	1	1	1	0	0	1	0	1	0	0	0	0	0	0	0	0	0	0	0	0	0	0	0	0	0	0	1	1	0	0	1	0	0	1	1
Catlan et al.,	2017	Relation between psychotic symptoms, parental care and childhood trauma in severe mental disorders	2			0	2	0	0	0	0	0	0	25	1	1	1	1	1	0	0	0	0	0	0	0	0	0	0	0	0	0	0	0	0	0	0	0	0	0	0	0	0	0	0	0	0	0	0
Catalan et al.,	2020	Can childhood trauma influence facial emotion recognition independently from a diagnosis of severe mental disorder?	2			0	2	0	0	0	0	0	0	25	1	1	1	1	1	0	0	0	0	0	0	0	0	0	0	0	0	0	0	0	0	0	0	0	0	0	0	0	0	0	0	0	0	0	0
Catone et al.,	2020	Details of the Contents of Paranoid Thoughts in Help-Seeking Adolescents with Psychotic-Like Experiences and Continuity with Bullying and Victimization: A Pilot Study	4	5		1	21	0	0	0	0	0	0	16	0	0	0	0	0	0	0	1	0	0	0	0	0	0	0	0	0	0	0	0	0	0	0	0	0	0	0	0	0	0	0	0	0	0	0
Catone et al.,	2017	Psychotic-like experiences in help-seeking adolescents: Dimensional exploration and association with different forms of bullying victimization-A developmental social psychiatry perspective	4	5		1	21	0	0	0	0	0	0	16	0	0	0	0	0	0	0	1	0	0	0	0	0	0	0	0	0	0	0	0	0	0	0	0	0	0	0	0	0	0	0	0	0	0	0
Chae et al.,	2015	Multivariate Analysis of Relationship between Childhood Trauma and Psychotic Symptoms in Patients with Schizophrenia	2			0	2	0	0	0	0	0	0	28	1	1	1	1	1	0	0	0	0	0	0	0	0	0	0	0	0	0	0	0	0	0	0	0	0	0	0	0	0	0	0	0	0	0	0
Chase et al.,	2019	Traumagenics: At the intersect of childhood trauma, immunity and psychosis	2			0	6	0	0	0	0	0	0	10	1	1	1	1	1	0	1	0	0	0	0	0	1	0	0	0	0	0	0	0	0	0	1	1	0	0	0	0	0	0	1	0	0	0	0
Chatziioannidis et al.,	2019	The role of attachment anxiety in the relationship between childhood trauma and schizophrenia-spectrum psychosis	2			0	3	0	0	0	0	0	0	0	1	1	1	0	0	1	0	0	0	0	0	0	0	0	0	0	0	0	0	0	0	0	0	0	0	0	0	0	0	0	0	0	0	0	0
Chen et al.,	2022	Pathways linking school bullying and psychotic experiences: Multiple mediation analysis in Chinese adolescents and young adults	4	5	0	1	41	0	0	0	0	0	0	0	0	0	0	0	0	0	0	1	0	0	0	0	0	0	0	0	0	0	0	0	0	0	0	0	0	0	0	0	0	0	0	0	0	0	0
Cho et al.,	2021	Prevalence and clinical correlates of childhood trauma among inpatients diagnosed with bipolar disorder: a matched comparison with schizophrenia	2			0	2	0	0	0	0	0	0	25	1	1	1	1	1	0	0	0	0	0	0	0	0	0	0	0	0	0	0	0	0	0	0	0	0	0	0	0	0	0	0	0	0	0	0
Choi et al.,	2017	Posttraumatic stress symptoms and dissociation between childhood trauma and two different types of psychosis-like experience	2			0	1	0	0	0	0	0	0	0	1	1	1	1	1	0	0	0	0	0	0	0	0	0	0	0	0	0	0	0	0	0	0	0	0	0	0	0	0	0	0	0	0	0	0
Choi et al.,	2015	The effects of childhood abuse on self-reported psychotic symptoms in severe mental illness: Mediating effects of posttraumatic stress symptoms	2			0	1	0	0	0	0	0	0	0	1	1	1	1	1	0	0	0	0	0	0	0	0	0	0	0	0	0	0	0	0	0	0	0	0	0	0	0	0	0	0	0	0	0	0
Chung et al.,	2011	Network analysis of trauma in patients with early-stage psychosis	2			0	26	0	0	0	0	0	0	0	0	0	0	0	0	0	0	0	0	0	0	0	0	0	0	0	0	0	0	0	0	0	0	0	0	0	0	0	0	0	0	0	0	0	0
Clemmensen et al.,	2016	Psychotic experiences and hyper-theory-of-mind in preadolescence-A birth cohort study	5			0	25	0	0	0	0	0	0	0	0	0	0	0	0	0	0	1	0	0	0	0	0	0	0	0	0	0	0	0	0	0	0	0	0	0	0	0	0	0	0	0	0	0	0
Cole et al.,	2016	Dissociation mediates the relationship between childhood maltreatment and subclinical psychosis	3			0	27	0	0	0	0	0	0	38	1	1	1	0	0	1	0	0	0	0	0	0	0	0	0	0	0	0	0	0	0	0	0	0	0	0	0	0	0	0	0	0	0	0	0
Collip et al.,	2013	FKBP5 as a possible moderator of the psychosis-inducing effects of childhood trauma	2			0	2	0	0	0	0	0	0	25	0	0	0	0	0	0	0	0	0	0	0	0	0	0	0	0	0	0	0	0	0	0	0	0	0	0	0	0	0	0	0	0	0	0	0
Comaccio et al.,	2019	The impact of gender and childhood abuse on age of psychosis onset, psychopathology and needs for care in psychosis patients	3			0	3	0	0	0	0	0	0	0	1	1	1	0	0	1	0	0	0	0	0	0	0	0	0	0	0	0	0	0	0	0	0	0	0	0	0	0	0	0	0	0	0	0	0
Corcoran et al.,	2019	Are working memory and glutamate concentrations involved in early-life stress and severity of psychosis?	11			0	28	0	0	0	0	0	0	13	0	0	0	0	0	0	0	0	0	0	0	1	1	0	0		0	0	0	0	0	0	1	1	0	0	0	0	0	0	1	0	0	0	0
Corsi-Zuelli et al.,	2019	Cytokine profile in first-episode psychosis, unaffected siblings and community-based controls: The effects of familial liability and childhood maltreatment	3			0	2	0	0	0	0	0	0	25	1	1	1	1	1	0	0	0	0	0	0	0	0	0	0	0	0	0	0	0	0	0	0	0	0	0	0	0	0	0	0	0	0	0	0
Crabtree et al.,	2020	Anxiety and Adverse Life Events in Professional Creative and Early Psychosis Populations	12			0	29	0	0	0	0	0	0	12	0	0	0	0	0	0	0	0	0	0	0	0	0	0	0	0	0	0	0	0	0	0	0	0	0	0	0	0	0	0	0	0	0	0	0
Cristóbal-Narváez et al.,	2016	Impact of Adverse Childhood Experiences on Psychotic-Like Symptoms and Stress Reactivity in Daily Life in Nonclinical Young Adults	1			0	1	30	17	26	1	1	1	0	1	1	1	1	1	0	0	1	0	0	0	1	0	0	0	0	0	0	1	0	1	0	0	0	0	0	0	0	0	0	1	0	0	1	0
Cristóbal-Narváez et al.,	2017	The role of stress-regulation genes in moderating the association of stress and daily-life psychotic experiences	1			0	1	0	0	0	0	0	0	0	1	1	1	1	1	0	0	0	0	0	0	0	0	0	0	0	0	0	0	0	0	0	0	0	0	0	0	0	0	0	0	0	0	0	0
Cristóbal-Narváez et al.,	2016	The interaction between childhood bullying and the FKBP5 gene on psychotic-like experiences and stress reactivity in real life	5			0	17	0	0	0	0	1	1	0	0	0	0	0	0	0	0	1	0	0	0	0	0	0	0	0	0	0	0	0	0	0	0	0	0	0	0	0	0	0	0	0	0	0	0
Crush et al.,	2018	Protective factors for psychotic experiences amongst adolescents exposed to multiple forms of victimization	4			0	31	0	0	0	0	1	1	45	1	1	1	1	1	0	1	1	0	1	0	0	0	0	0	0	0	0	0	0	0	0	0	0	0	0	0	0	0	0	1	0	0	0	0
Dahoun et al.,	2019	The relationship between childhood trauma, dopamine release and dexamphetamine-induced positive psychotic symptoms: a [11C]-(+)-PHNO PET study	2			0	2	0	0	0	0	0	0	25	1	1	1	1	1	0	0	0	0	0	0	0	0	0	0	0	0	0	0	0	0	0	0	0	0	0	0	0	0	0	0	0	0	0	0
Dantchev et al.,	2017	Sibling bullying in middle childhood and psychotic disorder at 18 years: A prospective cohort study	5			0	25	0	0	0	0	0	0	0	0	0	0	0	0	0	0	1	0	0	0	0	0	0	0	0	0	0	0	0	0	0	0	0	0	0	0	0	0	0	0	0	0	1	0
Davis et al.,	2019	Adult report of childhood imaginary companions and adversity relates to concurrent prodromal psychosis symptoms	1			0	3	0	0	0	0	1	0	0	1	0	1	0	0	1	0	0	0	0	0	0	0	0	0	0	0	0	0	0	0	0	0	0	0	0	0	0	0	0	0	0	0	0	0
Daemen et al.,	2023	Momentary Self-esteem as a Process Underlying the Association Between Childhood Trauma and Psychosis: Experience Sampling Study	2	0	0	0	2	0	0	0	0	0	0	25	1	1	1	1	1	0	0	0	0	0	0	0	0	0	0	0	0	0	0	0	0	0	0	0	0	0	0	0	0	0	0	0	0	0	0
de Castro-Catala et al.,	2017	Interaction between FKBP5 gene and childhood trauma on psychosis, depression and anxiety symptoms in a non-clinical sample	2			0	2	0	0	0	0	0	0	28	1	1	1	1	1	0	0	0	0	0	0	0	0	0	0	0	0	0	0	0	0	0	0	0	0	0	0	0	0	0	0	0	0	0	0
de Castro-Catala et al.,	2016	Childhood trauma, BDNF Val66Met and subclinical psychotic experiences. Attempt at replication in two independent samples	2			0	2	1	0	0	1	0	0	98	1	1	1	1	1	0	0	0	0	0	0	0	0	0	0	0	0	0	0	0	0	0	0	0	0	0	0	0	0	0	0	0	0	0	0
de Vos et al.,	2019	The relationship between childhood trauma and clinical characteristics in ultra-high risk for psychosis youth	2			0	2	0	0	0	0	0	0	25	1	1	1	1	1	0	0	0	0	0	0	0	0	0	0	0	0	0	0	0	0	0	0	0	0	0	0	0	0	0	0	0	0	0	0
DeCou et al.,	2017	Evaluating childhood and adulthood victimization as predictors of psychotic disorders: Findings from a nationwide study of women in jail	4			0	32	0	0	0	0	1	0	0	1	0	1	0	0	0	1	0	0	0	0	0	0	0	0	0	0	0	0	0	0	0	0	0	0	0	0	0	0	0	0	0	0	0	0
Degnan et al.,	2020	The role of attachment and dissociation in the relationship between childhood interpersonal trauma and negative symptoms in psychosis	2			0	33	0	0	0	0	1	0	9	1	1	1	0	0	0	0	0	0	0	0	0	0	0	0	0	0	0	0	0	0	0	0	0	0	0	0	0	0	0	1	0	0	0	0
DeRosse et al.,	2014	The relation between childhood maltreatment and psychosis in patients with schizophrenia and non-psychiatric controls	3			0	2	0	0	0	0	0	0	28	1	1	1	1	1	0	0	0	0	0	0	0	0	0	0	0	0	0	0	0	0	0	0	0	0	0	0	0	0	0	0	0	0	0	0
Dias et al.,	2015	Child maltreatment and psychological symptoms in a Portuguese adult community sample: The harmful effects of emotional abuse	3			0	2	0	0	0	0	0	0	25	1	1	1	1	1	0	0	0	0	0	0	0	0	0	0	0	0	0	0	0	0	0	0	0	0	0	0	0	0	0	0	0	0	0	0
Dizinger et al.,	2022	Does childhood trauma predict schizotypal traits? A path modelling approach in a cohort of help-seeking subjects	2			0	16	0	0	0	0	0	0	43	1	1	1	1	1	0	0	0	0	0	0	0	0	0	0	0	0	0	0	0	0	0	0	0	0	0	0	0	0	0	0	0	0	0	0
Duhig et al.,	2015	The prevalence and correlates of childhood trauma in patients with early psychosis	2			0	2	0	0	0	0	0	0	28	1	1	1	1	1	0	0	0	0	0	0	0	0	0	0	0	0	0	0	0	0	0	0	0	0	0	0	0	0	0	0	0	0	0	0
Daalman et al.,	2012	Childhood trauma and auditory verbal hallucinations	2			0	2	0	0	0	0	0	0	25	1	1	1	1	1	0	0	0	0	0	0	0	0	0	0	0	0	0	0	0	0	0	0	0	0	0	0	0	0	0	0	0	0	0	0
Egerton et al.,	2016	Adversity in childhood linked to elevated striatal dopamine function in adulthood	1			0	3	0	0	0	0	0	0	0	1	1	1	0	0	1	0	0	0	0	0	1	1	0	0	0	1	0	0	0	0	0	1	0	0	0	0	0	0	0	0	0	0	0	0
Enthoven et al.,	2023	The association of childhood trauma with depressive and negative symptoms in recent onset psychosis: a sex-specific analysis	2	0	0	0	2	0	0	0	0	0	0	25	1	1	1	1	1	0	0	0	0	0	0	0	0	0	0	0	0	0	0	0	0	0	0	0	0	0	0	0	0	0	0	0	0	0	0
Ered & Ellman	2019	Specificity of Childhood Trauma Type and Attenuated Positive Symptoms in a Non-Clinical Sample	2			0	2	0	0	0	0	0	0	0	1	1	1	1	1	0	0	0	0	0	0	0	0	0	0	0	0	0	0	0	0	0	0	0	0	0	0	0	0	0	0	0	0	0	0
Etain et al.,	2017	Revisiting the association between childhood trauma and psychosis in bipolar disorder: A quasi-dimensional path-analysis	2			0	2	0	0	0	0	0	0	28	1	1	1	1	1	0	0	0	0	0	0	0	0	0	0	0	0	0	0	0	0	0	0	0	0	0	0	0	0	0	0	0	0	0	0
Evans et al.,	2015	Trauma and psychosis: The mediating role of self-concept clarity and dissociation	2			0	2	0	0	0	0	0	0	28	1	1	1	1	1	0	0	0	0	0	0	0	0	0	0	0	0	0	0	0	0	0	0	0	0	0	0	0	0	0	0	0	0	0	0
Faravelli et al.,	2017	Childhood adversity, cortisol levels, and psychosis: A retrospective investigation	1			0	3	0	0	0	1	1	2	0	1	0	1	0	0	1	0	0	0	0	0	1	1	0	0	0	0	0	0	0	0	0	1	0	0	0	0	0	0	0	1	0	0	1	1
Fekih-Romdhane et al.,	2020	Link between childhood trauma and psychotic‐like experiences in non‐affected siblings of schizophrenia patients: A case‐control study	2				2	0	0	0	0	0	0	28	1	1	1	1	1	0	0	0	0	0	0	0	0	0	0	0	0	0	0	0	0	0	0	0	0	0	0	0	0	0	0	0	0	0	0
Fekih-Romdhane et al.,	2019	Childhood sexual abuse as a potential predictor of psychotic like experiencesin Tunisian college students	3			0	2	0	0	0	0	0	0	28	1	1	1	1	1	0	0	0	0	0	0	0	0	0	0	0	0	0	0	0	0	0	0	0	0	0	0	0	0	0	0	0	0	0	0
Fisher et al.,	2010	The varying impact of type, timing and frequency of exposure to childhood adversity on its association with adult psychotic disorder	1			0	3	0	0	0	0	0	0	0	1	1	1	0	0	1	0	0	0	0	0	0	0	0	0	0	1	0	0	0	0	0	0	0	0	0	0	0	0	0	1	0	0	0	1
Fisher et al.,	2011	Reliability and comparability of psychosis patients' retrospective reports of childhood abuse	3	0	0	0	3	0	0	0	0	0	0	0	1	1	1	0	0	1	0	0	0	0	0	0	0	0	0	0	0	0	0	0	0	0	0	0	0	0	0	0	0	0	0	0	0	0	0
Fisher et al.,	2012	Anxiety and negative self-schemas mediate the association between childhood maltreatment and paranoia	3			0	2	0	0	0	0	0	0	0	1	1	1	1	1	0	0	0	0	0	0	0	0	0	0	0	0	0	0	0	0	0	0	0	0	0	0	0	0	0	0	0	0	0	0
Fisher et al.,	2010	Childhood abuse and psychosis in different ethnic groups: A case-control study	3			0	3	0	0	0	0	0	0	0	1	1	1	0	0	1	0	0	0	0	0	0	0	0	0	0	0	0	0	0	0	0	0	0	0	0	0	0	0	0	0	0	0	0	0
Freitas et al.,	2020	Childhood maltreatment in individuals at risk of psychosis: Results from the Brazilian SSAPP cohort	3			0	2	0	0	0	0	0	0	28	1	1	1	1	1	0	0	0	0	0	0	0	0	0	0	0	0	0	0	0	0	0	0	0	0	0	0	0	0	0	0	0	0	0	0
Frissen et al.,	2015	Childhood trauma and childhood urbanicity in relation to psychotic disorder	2			0	2	0	0	0	0	0	0	25	1	1	1	1	1	0	0	0	0	0	0	0	0	0	0	0	0	0	0	0	0	0	0	0	0	0	0	0	0	0	0	0	0	0	0
Frydecka et al.,	2020	The interplay between childhood trauma, cognitive biases, and cannabis use on the risk of psychosis in nonclinical young adults in Poland	2			0	24	3	0	0	1	1	0	0	1	1	1	0	1	0	0	1	0	0	1	0	0	0	0	0	0	0	0	0	0	0	0	0	0	0	0	0	0	0	0	0	0	0	0
Fung et al.,	2012	Peer victimization as a risk factor for schizotypal personality in childhood and adolescence	4			0	21	0	0	0	0	0	0	16	0	0	0	0	0	0	0	1	0	0	0	0	0	0	0	0	0	0	0	0	0	0	0	0	0	0	0	0	0	0	0	0	0	0	0
Gabínio et al.,	2018	Early trauma, attachment experiences and comorbidities in schizophrenia	2			0	26	0	0	0	0	0	0	27	1	1	1	0	0	0	0	0	0	0	0	0	0	0	0	0	0	0	0	0	0	0	0	0	0	0	0	0	0	0	1	0	0	0	0
Galletly et al.,	2016	Childhood lead exposure, childhood trauma, substance use and subclinical psychotic experiences-a longitudinal cohort study	2			0	6	0	0	0	0	0	0	0	0	0	0	0	0	0	0	0	0	0	0	0	0	0	0	0	0	0	0	0	0	0	0	0	0	0	0	0	0	0	0	0	0	0	0
Garcia et al.,	2016	Sex differences in the effect of childhood trauma on the clinical expression of early psychosis	2			0	2	0	0	0	0	0	0	28	1	1	1	1	1	0	0	0	0	0	0	0	0	0	0	0	0	0	0	0	0	0	0	0	0	0	0	0	0	0	0	0	0	0	0
Gaudiano & Zimmerman	2010	The relationship between childhood trauma history and the psychotic subtype of major depression	2			0	1	0	0	0	0	0	0	53	1	1	1	1	0	0	0	0	0	0	0	0	0	0	0	0	0	0	0	0	0	0	0	0	0	0	0	0	0	0	0	0	0	0	0
Gawęda et al.,	2019	Mediating role of aberrant salience and self-disturbances for the relationship between childhood trauma and psychotic-like experiences in the general population	2			0	2	0	0	0	0	0	0	28	1	1	1	1	1	0	0	0	0	0	0	0	0	0	0	0	0	0	0	0	0	0	0	0	0	0	0	0	0	0	0	0	0	0	0
Gawęda et al.,	2021	Toward a Complex Network of Risks for Psychosis: Combining Trauma, Cognitive Biases, Depression, and Psychotic-like Experiences on a Large Sample of Young Adults	2			0	24	3	0	0	0	1	0	6	0	1	1	0	1	0	0	1	0	0	0	0	0	0	0	0	0	0	0	0	0	0	0	0	0	0	0	0	0	0	0	0	0	0	0
Gayer-Anderson et al.,	2015	Gender differences in the association between childhood physical and sexual abuse, social support and psychosis	2			0	3	0	0	0	0	0	0	0	1	0	1	0	0	0	0	0	0	0	0	0	0	0	0	0	0	0	0	0	0	0	0	0	0	0	0	0	0	0	0	0	1	1	0
Gekker et al.,	2018	Early scars are forever: Childhood abuse in patients with adult-onset PTSD is associated with increased prevalence and severity of psychiatric comorbidity	2			0	14	0	0	0	0	1	0	7	1	1	1	0	0	0	0	0	0	0	0	0	0	0	0	0	0	0	0	0	0	0	0	0	0	0	0	0	0	0	0	0	0	0	0
Gerges et al.,	2022	A cross-sectional study of current and lifetime sexual hallucinations and delusions in lebanese patients with schizophrenia: Frequency, characterization, and association with childhood traumatic experiences and disease severity	2	0	0	0	51	0	0	0	0	0	0	38	1	1	1	0	0	1	0	0	0	0	0	0	0	0	0	0	0	0	0	0	0	0	0	0	0	0	0	0	0	0	0	0	0	0	0
Gizdic et al.,	2023	Empirically-derived dimensions of childhood adversity and cumulative risk: associations with measures of depression, anxiety, and psychosis-spectrum psychopathology	1	0	0	0	2	3	30	0	1	0	1	0	1	1	1	1	1	1	1	1	0	0	0	0	0	0	0	0	0	0	0	0	0	0	0	0	0	0	0	0	0	0	0	0	0	1	0
Goldstone et al.,	2011	Synergistic pathways to delusions: enduring vulnerabilities, proximal life stressors and maladaptive psychological coping	2			0	26	0	0	0	0	1	0	8	1	1	1	0	0	0	0	0	0	0	0	0	0	0	0	0	0	0	0	0	0	0	0	0	0	0	0	0	0	0	0	0	0	0	0
Goldstone et al.,	2012	Modelling the emergence of hallucinations: Early acquired vulnerabilities, proximal life stressors and maladaptive psychological processes	2			0	26	0	0	0	0	1	0	8	1	1	1	0	0	0	0	0	0	0	0	0	0	0	0	0	0	0	0	0	0	0	0	0	0	0	0	0	0	0	0	0	0	0	0
Gómez et al.,	2014	Are hallucinations related to betrayal trauma exposure? A three-study exploration	13			0	33	0	0	0	0	1	0	18	1	1	1	0	0	0	0	0	0	0	0	0	0	0	0	0	0	0	0	0	0	0	0	0	0	0	0	0	0	0	1	0	0	0	0
Goodall et al.,	2015	Attachment as a partial mediator of the relationship between emotional abuse and schizotypy	2			0	2	0	0	0	0	0	0	25	1	1	1	1	1	0	0	0	0	0	0	0	0	0	0	0	0	0	0	0	0	0	0	0	0	0	0	0	0	0	0	0	0	0	0
Green & Webster	2022	The relationships between childhood abuse and neglect, sub-clinical symptoms of psychosis and self-harm in a non-clinical community sample	2	0	0	0	22	0	0	0	0	0	0	13	1	1	1	0	0	1	0	0	0	0	0	0	0	0	0	0	0	0	0	0	0	0	0	0	0	0	0	0	0	0	0	0	0	0	0
Gromann et al.,	2013	Self-perception but not peer reputation of bullyingvictimization is associated with non-clinicalpsychotic experiences in adolescents	4	5		1	25	0	0	0	0	0	0	6	0	0	0	0	0	0	0	1	0	0	0	0	0	0	0	0	0	0	0	0	0	0	0	0	0	0	0	0	0	0	0	0	0	0	0
Guloksuz et al.,	2019	Examining the independent and joint effects of molecular genetic liability and environmental exposures in schizophrenia: Results from the EUGEI study	1			0	2	0	0	0	0	0	0	28	1	1	1	1	1	0	0	0	0	0	0	0	0	0	0	0	0	0	0	0	0	0	0	0	0	0	0	0	0	0	0	0	0	0	0
Haidl et al.,	2021	The non-specific nature of mental health and structural brain outcomes following childhood trauma	2			0	2	0	0	0	0	0	0	28	1	1	1	1	1	0	0	0	0	0	0	0	0	0	0	0	0	0	0	0	0	0	0	0	0	0	0	0	0	0	0	0	0	0	0
Hardy et al.,	2016	Psychological Mechanisms Mediating Effects Between Trauma and Psychotic Symptoms: The Role of Affect Regulation, Intrusive Trauma Memory, Beliefs, and Depression	2	4		0	14	0	0	0	0	0	1	0	1	1	1	0	0	0	0	0	0	0	0	0	0	0	0	0	0	0	1	0	1	1	0	0	0	0	0	0	0	0	0	0	0	0	0
Haug et al.,	2015	Anomalous self-experience and childhood trauma in first-episode schizophrenia	2			0	2	0	0	0	0	0	0	28	1	1	1	1	1	0	0	0	0	0	0	0	0	0	0	0	0	0	0	0	0	0	0	0	0	0	0	0	0	0	0	0	0	0	0
Healy et al.,	2020	What Mediates the Longitudinal Relationship Between Psychotic Experiences and Psychopathology?	1	14		1	35	0	0	0	0	1	0	0	0	0	0	0	0	0	0	0	0	0	0	1	1	0	0	1	0	0	0	0	0	1	1	0	0	0	0	0	0	0	1	0	0	0	0
Hegelstad et al.,	2021	Childhood interpersonal trauma and premorbid social adjustment as predictors of symptom remission in first episode psychosis	15			0	33	0	0	0	0	0	1	0	0	0	1	0	0	0	1	0	0	0	0	0	0	0	0	0	0	0	1	0	1	0	0	0	0	0	0	0	0	0	1	0	0	0	0
Heins et al.,	2011	Childhood trauma and psychosis: A case-control and case-sibling comparison across different levels of genetic liability, psychopathology, and type of trauma	2			0	2	0	0	0	0	0	0	25	1	1	1	1	1	0	0	0	0	0	0	0	0	0	0	0	0	0	0	0	0	0	0	0	0	0	0	0	0	0	0	0	0	0	0
Heslin et al.,	2016	Biological and psychosocial risk factors for psychotic major depression	1			0	3	0	0	0	0	0	1	0	1	1	1	0	0	1	0	0	0	0	0	0	0	0	0	0	0	0	0	0	0	0	0	0	0	0	0	0	0	0	0	0	0	0	0
Hirt et al.,	2019	Decoding the impact of adverse childhood experiences on the progression of schizophrenia	1			0	4	0	0	0	0	0	0	75	1	1	1	1	1	0	1	1	0	0	0	0	0	0	0	0	0	0	0	0	0	0	0	0	0	0	0	0	0	0	0	0	0	1	0
Holshausen et al.,	2014	The relation of childhood maltreatment to psychotic symptoms in adolescents and young adults with depression	3			0	3	0	0	0	0	0	1	0	1	1	1	0	0	1	0	0	0	0	0	0	0	0	0	0	0	0	0	0	0	0	0	0	0	0	0	0	0	0	0	0	0	0	0
Hou et al.,	2020	Cortical Complexity in People at Ultra-High-Risk for Psychosis Moderated by Childhood Trauma	2			0	2	0	0	0	0	0	0	28	1	1	1	1	1	0	0	0	0	0	0	0	0	0	0	0	0	0	0	0	0	0	0	0	0	0	0	0	0	0	0	0	0	0	0
Huang	2019	Individuals at high risk for psychosis experience more childhood trauma, life events and social support deficit in comparison to healthy controls	2			0	2	0	0	0	0	0	1	28	1	1	1	1	1	0	0	0	0	0	0	0	0	0	0	0	0	0	0	0	0	0	0	0	0	0	0	0	0	0	0	0	0	0	0
Huang et al.,	2023	Relationships between childhood trauma and dimensional schizotypy: A network analysis and replication	2	0	0	0	2	0	0	0	0	0	0	28	1	1	1	1	1	0	0	0	0	0	0	0	0	0	0	0	0	0	0	0	0	0	0	0	0	0	0	0	0	0	0	0	0	0	0
Hugill et al.,	2017	Investigation of associations between attachment, parenting and schizotypy during the postnatal period	15			0	6	0	0	0	0	0	0	10	0	0	0	0	0	0	0	0	0	0	0	0	0	0	0	0	0	0	0	0	0	0	0	0	0	0	0	0	0	0	0	0	0	0	0
Humphrey et al.,	2022	Childhood interpersonal trauma and paranoia in psychosis: The role of disorganised attachment and negative schema	15			0	33	0	0	0	0	0	0	12	0	0	1	0	0	0	0	0	0	0	0	0	0	0	0	0	0	0	0	0	1	0	0	0	0	0	0	0	0	0	1	0	0	0	0
Haahr et al.,	2018	Relation between premorbid adjustment, duration of untreated psychosis and close interpersonal trauma in first-episode psychosis	2	15		1	33	0	0	0	0	0	1	12	1	1	1	0	0	0	0	0	0	0	0	0	0	0	0	0	0	0	0	0	0	0	0	0	0	0	0	0	0	0	0	0	0	1	0
Iacovino et al.,	2014	The relative impact of socioeconomic status and childhood trauma on Black-White differences in paranoid personality disorder symptoms	2	0	0	0	8	0	0	0	0	0	0	23	1	0	1	0	0	0	1	0	0	0	0	0	0	0	0	0	0	0	0	0	0	0	0	0	0	0	0	0	0	0	0	0	0	0	0
Ingec & Kilicaslan	2020	The effect of childhood trauma on age of onset in patients with schizophrenia	2			0	2	0	0	0	0	0	0	28	1	1	1	1	1	0	0	0	0	0	0	0	0	0	0	0	0	0	0	0	0	0	0	0	0	0	0	0	0	0	0	0	0	0	0
Isvoranu et al.,	2017	A network approach to psychosis: Pathways between childhood trauma and psychotic symptoms	2			0	2	0	0	0	0	0	0	24	1	1	1	1	1	0	0	0	0	0	0	0	0	0	0	0	0	0	0	0	0	0	0	0	0	0	0	0	0	0	0	0	0	0	0
Karsinti et al.,	2015	Childhood trauma are not associated with the intensity of transient cocaine induced psychotic symptoms	2			0	2	0	0	0	0	0	0	28	1	1	1	1	1	0	0	0	0	0	0	0	0	0	0	0	0	0	0	0	0	0	0	0	0	0	0	0	0	0	0	0	0	0	0
Kasznia et al.,	2021	Adverse Childhood Experiences and Neurocognition in Schizophrenia Spectrum Disorders: Age at First Exposure and Multiplicity Matter	1			0	3	0	0	0	0	0	0	0	1	1	1	0	0	1	0	0	0	0	0	1	0	0	0	0	0	0	0	0	0	0	0	0	0	0	0	0	0	0	0	0	0	1	1
Kelly et al.,	2016	Schizophrenia clinical symptom differences in women vs. men with and without a history of childhood physical abuse	3			0	2	0	0	0	0	0	0	28	1	0	0	0	0	0	0	0	0	0	0	0	0	0	0	0	0	0	0	0	0	0	0	0	0	0	0	0	0	0	0	0	0	0	0
Kennedy et al.,	2013	The relationship between childhood abuse and psychosis for women prisoners: Assessing the importance of frequency and type of victimization	3			0	2	0	0	0	0	0	0	20	1	1	0	0	0	0	0	0	0	0	0	0	0	0	0	0	0	0	0	0	0	0	0	0	0	0	0	0	0	0	0	0	0	0	0
Kennedy et al.,	2016	Examining Dose–Response Relationships Between Childhood Victimization, Depression, Symptoms of Psychosis, and Substance Misuse for Incarcerated Women	3	4		1	2	0	0	0	0	0	0	20	1	1	0	0	0	0	0	0	0	0	0	0	0	0	0	0	0	0	0	0	0	0	0	0	0	0	0	0	0	0	0	0	0	0	0
Khosravi et al.,	2021	Dissociation as a causal pathway from sexual abuse to positive symptoms in the spectrum of psychotic disorders	3			0	2	0	0	0	0	0	0	28	1	1	1	1	1	0	0	0	0	0	0	0	0	0	0	0	0	0	0	0	0	0	0	0	0	0	0	0	0	0	0	0	0	0	0
Kilicaslan et al.,	2017	Childhood trauma, depression, and sleep quality and their association with psychotic symptoms and suicidality in schizophrenia	2			0	2	0	0	0	0	0	0	28	1	1	1	1	1	0	0	0	0	0	0	0	0	0	0	0	0	0	0	0	0	0	0	0	0	0	0	0	0	0	0	0	0	0	0
Kim et al.,	2018	Association of types of delusions and hallucinations with childhood abuse and neglect among inpatients with schizophrenia in South Korea: A preliminary study	3			0	2	0	0	0	0	0	0	28	1	1	1	1	1	0	0	0	0	0	0	0	0	0	0	0	0	0	0	0	0	0	0	0	0	0	0	0	0	0	0	0	0	0	0
Kisely et al.,	2022	A comparison of psychosis-like symptoms following self-reported and agency-notified child abuse in a population-based birth cohort at 30-year-follow-up	3			0	2	0	0	0	0	0	0	28	1	1	1	1	1	0	0	0	0	0	0	0	0	0	0	0	0	0	0	0	0	0	0	0	0	0	0	0	0	0	0	0	0	0	0
Kocsis-Bogár et al.,	2018	Gender differences in the relationship of childhood trauma and the course of illness in schizophrenia	2			0	26	0	0	0	0	1	0	62	1	0	1	0	0	0	0	0	0	0	0	1	0	0	0	0	0	0	0	0	0	0	0	0	0	0	0	0	0	0	1	0	0	0	0
Kramer et al.,	2012	Evidence that genes for depression impact on the pathway from trauma to psychotic-like symptoms by occasioning emotional dysregulation	1			0	2	0	0	0	0	0	0	21	1	1	1	1	1	0	0	0	0	0	0	0	0	0	0	0	0	0	0	0	0	0	0	0	0	0	0	0	0	0	0	0	0	0	0
Kramer et al.,	2014	Time-lagged moment-to-moment interplay between negative affect and paranoia: New insights in the affective pathway to psychosis	1			0	2	0	0	0	0	0	0	21	1	1	1	1	1	0	0	0	0	0	0	0	0	0	0	0	0	0	0	0	0	0	0	0	0	0	0	0	0	0	0	0	0	0	0
Kraan et a.,	2015	Childhood trauma and clinical outcome in patients at ultra-high risk of transition to psychosis	2			0	16	0	0	0	0	0	0	43	1	1	1	1	1	0	0	0	0	0	0	0	0	0	0	0	0	0	0	0	0	0	0	0	0	0	0	0	0	0	0	0	0	0	0
Kraan et a.,	2017	The effect of childhood adversity on 4-year outcome in individuals at ultra high risk for psychosis in the Dutch Early Detection Intervention Evaluation (EDIE-NL) Trial	1			0	2	0	0	0	0	0	0	25	1	1	1	1	1	0	0	0	0	0	0	0	0	0	0	0	0	0	0	0	0	0	0	0	0	0	0	0	0	0	0	0	0	0	0
Lardinois et al.,	2011	Childhood trauma and increased stress sensitivity in psychosis	2			0	2	0	0	0	0	0	0	25	1	1	1	1	1	0	0	0	0	0	0	0	0	0	0	0	0	0	0	0	0	0	0	0	0	0	0	0	0	0	0	0	0	0	0
Larsson et al.,	2013	High prevalence of childhood trauma in patients with schizophrenia spectrum and affective disorder	2			0	2	0	0	0	0	0	0	28	1	1	1	1	1	0	0	0	0	0	0	0	0	0	0	0	0	0	0	0	0	0	0	0	0	0	0	0	0	0	0	0	0	0	0
Laskemoen et al.,	2020	Sleep disturbance mediates the link between childhood trauma and clinical outcome in severe mental disorders	2			0	2	0	0	0	0	0	0	28	1	1	1	1	1	0	0	0	0	0	0	0	0	0	0	0	0	0	0	0	0	0	0	0	0	0	0	0	0	0	0	0	0	0	0
Lau et al.,	2021	Childhood Maltreatment, Psychopathology, and Offending Behavior in Patients With Schizophrenia: A Latent Class Analysis Evidencing Disparities in Inpatient Treatment Outcome	3			0	2	0	0	0	0	0	0	28	1	1	1	1	1	0	1	0	0	0	0	0	0	0	0	0	0	0	0	0	0	0	0	0	0	0	0	0	0	0	0	0	0	0	0
Lebovitz et al.,	2021	The impact of lifetime interpersonal and intentional trauma on cognition and vulnerability to psychosis in bipolar disorder	16			0	2	0	0	0	0	1	0	28	1	1	1	1	1	0	0	0	0	0	0	0	0	0	0	0	0	0	0	0	0	0	0	0	0	0	0	0	0	0	1	0	0	0	0
Lecei et al.,	2019	Evidence that the association of childhood trauma with psychosis andrelated psychopathology is not explained by gene-environmentcorrelation: A monozygotic twin differences approach	2			0	2	0	0	0	0	0	0	28	1	1	1	1	1	0	0	0	0	0	0	0	0	0	0	0	0	0	0	0	0	0	0	0	0	0	0	0	0	0	0	0	0	0	0
Lee et al.,	2018	Childhood Adversity and Schizophrenia: The Protective Role of Resilience in Mental and Physical Health and Metabolic Markers	1			0	2	0	0	0	0	0	0	0	1	1	1	1	1	0	0	0	0	0	0	0	0	0	0	0	0	0	0	0	0	0	0	0	0	0	0	0	0	0	0	0	0	0	0
Lee et al.,	2019	Negative life events and problematic Internet use as factors associated with psychotic-like experiences in adolescents	17			0	36	0	0	0	0	1	0	16	0	0	0	0	0	0	0	1	0	0	0	0	0	0	0	0	0	0	0	0	0	0	0	0	0	0	0	0	0	0	0	0	0	0	0
Lemvigh et al.,	2021	The relative and interactive impact of multiple risk factors in schizophrenia spectrum disorders: a combined register-based and clinical twin study	2	0	0	0	2	0	0	0	0	0	0	28	1	1	1	1	1	0	0	0	0	0	0	0	0	0	0	0	0	0	0	0	0	0	0	0	0	0	0	0	0	0	0	0	0	0	0
Leonhardt et al.,	2015	Childhood sexual abuse moderates the relationship of self-reflectivity with increased emotional distress in schizophrenia	3			0	37	0	0	0	0	0	0	16	0	0	1	0	0	0	0	0	0	0	0	0	0	0	0	0	0	0	0	0	0	0	0	0	0	0	0	0	0	0	0	0	0	0	0
Levit et al.,	2021	Childhood Trauma and Psychotic Symptomatology in Ethnic Minorities with Schizophrenia	2	1	0	1	6	0	0	0	0	0	0	0	1	1	1	1	1	0	1	0	0	0	0	0	1	0	0	0	0	0	0	0	0	0	0	1	1	1	0	0	0	0	0	0	0	0	0
Li et al.,	2022	The moderation of maternal parenting on the association of trauma, dissociation, and psychosis in depressive inpatients	2			0	33	0	0	0	0	0	0	12	1	1	1	0	0	0	0	0	0	0	0	0	0	0	0	0	0	0	1	0	1	0	0	0	0	0	0	0	0	0	1	0	0	0	0
Li et al.,	2015	Childhood trauma associates with clinical features of schizophreniain a sample of Chinese inpatients	2			0	2	3	0	0	1	0	0	28	1	1	1	1	1	1	0	0	0	0	0	0	0	0	0	0	0	0	0	0	0	0	0	0	0	0	0	0	0	0	0	0	0	0	0
Li et al.,	2022	Childhood trauma and the plasma levels of IL-6, TNF-alpha are risk factors for major depressive disorder and schizophrenia in adolescents: a cross-sectional and case-control study	2			0	2	0	0	0	0	0	0	28	1	1	1	1	1	0	0	0	0	0	0	0	0	0	0	0	0	0	0	0	0	0	0	0	0	0	0	0	0	0	0	0	0	0	0
Liu et al.,	2021	Positive mental health framework of transdiagnostic protective factors in elucidating the association between adverse childhood experiences and severe mental disorders	1			0	6	0	0	0	0	0	0	0	0	0	0	0	0	0	0	0	0	0	0	0	0	0	0	0	0	0	0	0	0	0	0	1	0	0	0	0	0	0	1	0	0	0	0
Liu et al.,	2022	Adverse childhood experiences and positive psychotic symptoms: A nationally representative study in Singapore	1	0	0	0	22	0	0	0	0	0	0	11	1	1	1	1	1	0	1	1	0	0	0	1	0	0	0	0	0	0	0	0	0	0	1	1	1	1	0	0	0	0	0	0	0	0	0
Liu et al.,	2021	The association between sibling bullying and psychotic-like experiences among children age 11-16 years in China	5	0	0	0	25	0	0	0	0	1	0	0	0	0	0	0	0	0	0	1	0	0	0	0	0	0	0	0	0	0	0	0	0	0	0	0	0	0	0	0	0	0	0	0	0	0	0
Liu et al.,	2021	Elucidating the Impact of Childhood, Adulthood, and CumulativeLifetime Trauma Exposure on Psychiatric Symptoms in EarlySchizophrenia Spectrum Disorders	2			0	7	0	0	0	0	1	0	13	1	1	1	0	0	0	0	0	0	0	0	0	0	0	0	0	0	0	1	0	0	1	0	0	0	0	0	0	0	0	1	1	0	0	0
Loewy et al.,	2019	Childhood Trauma and Clinical High Risk for Psychosis	2			0	38	0	0	0	0	0	1	0	1	1	1	0	0	1	1	0	0	0	0	1	0	0	0	0	0	0	1	0	1	0	0	0	0	0	1	0	0	0	1	0	0	0	0
Longden et al.,	2016	Associations between nonauditory hallucinations, dissociation, and childhood adversity in first-episode psychosis	1			0	32	0	0	0	0	1	0	30	0	0	0	0	0	0	0	0	0	0	0	0	0	0	0	0	0	0	0	0	0	0	0	0	0	0	0	0	0	0	0	0	0	0	0
Lopes et al.,	2011	Differences Between Victims of Bullying and Nonvictims on Levels of Paranoid Ideation and Persecutory Symptoms, the Presence of Aggressive Traits, the Display of Social Anxiety and the Recall	2	5		1	3	25	19	0	1	1	2	0	1	1	1	1	1	1	0	1	0	0	1	0	0	0	1	0	0	0	0	0	0	0	0	0	0	0	1	1	1	0	1	0	0	1	1
Loureiro et al.,	2023	Lifetime cannabis use and childhood trauma increase risk of psychosis in carriers of CNR1 genetic variants: findings from the STREAM study	2	0	0	0	0	0	0	0	0	0	0	0	0	0	0	0	0	0	0	0	0	0	0	0	0	0	0	0	0	0	0	0	0	0	0	0	0	0	0	0	0	0	0	0	0	0	0
Lu et al.,	2020	The prevalence of confirmed childhood trauma and its' impact on psychotic-like experiences in a sample of Chinese adolescents	2			0	0	0	0	0	0	0	0	28	1	1	1	1	1	0	0	0	0	0	0	0	0	0	0	0	0	0	0	0	0	0	0	0	0	0	0	0	0	0	0	0	0	0	0
Luoni et al.,	2018	Psychopathology, dissociation and somatic symptoms in adolescents who were exposed to traumatic experiences	2			0	39	0	0	0	0	0	0	44	0	0	0	0	0	0	0	0	0	0	0	0	0	0	0	0	0	0	0	0	0	0	0	0	0	0	0	0	0	0	0	0	0	0	0
Luutonen et al.,	2013	Childhood trauma and distress experiences associate with psychotic symptoms in patients attending primary and psychiatric outpatient care. Results of the RADEP study	2			0	16	0	0	0	0	0	0	43	1	1	1	1	1	0	0	0	0	0	0	0	0	0	0	0	0	0	0	0	0	0	0	0	0	0	0	0	0	0	0	0	0	0	0
Mackie et al.,	2011	Developmental trajectories of psychotic-likeexperiences across adolescence: impact of victimization and substance use	4			0	25	0	0	0	0	0	0	4	0	0	0	0	0	0	0	1	0	0	0	0	0	0	0	0	0	0	0	0	0	0	0	0	0	0	0	0	0	0	0	0	0	0	0
Mackie et al.,	2013	Adolescent bullying, cannabis use and emerging psychotic experiences: a longitudinal general population study	5			0	25	0	0	0	0	0	0	2	0	0	0	0	0	0	0	1	0	0	0	0	0	0	0	0	0	0	0	0	0	0	0	0	0	0	0	0	0	0	0	0	0	0	0
Magaud et al.,	2013	Cyberbullying in those at clinical high risk for psychosis	18			0	2	0	0	0	0	1	0	28	1	1	1	1	1	0	0	0	0	0	0	0	0	0	0	0	0	0	0	0	0	0	0	0	0	0	0	0	0	0	0	0	0	0	0
Mall et al.,	2018	The relationship between childhood trauma and schizophrenia in the Genomics of Schizophrenia in the Xhosa people (SAX) study in South Africa	2			0	2	0	0	0	0	0	0	25	1	1	1	1	1	0	0	0	0	0	0	0	0	0	0	0	0	0	0	0	0	0	0	0	0	0	0	0	0	0	0	0	0	0	0
Mansueto et al.,	2017	Recent life events and psychosis: The role of childhood adversities	1			0	3	0	0	0	0	1	2	0	1	1	1	0	0	1	0	0	0	0	0	1	1	0	0	0	0	0	0	0	0	1	1	0	0	0	0	0	0	0	1	0	0	1	1
Mansueto & Faravelli	2021	Stressful life events and psychosis: Gender differences	1			0	3	0	0	0	0	1	2	0	1	1	1	0	0	1	0	0	0	0	0	1	1	0	0	0	0	0	0	0	0	1	1	0	0	0	0	0	0	0	0	0	0	1	1
Mansueto et al.,	2023	Childhood adversity, symptoms, and cortisol in first episode psychosis: a cross-sectional, secondary, observational analysis of a subsample of FEP patients	1	0	0	0	3	0	0	0	1	1	2	0	1	1	1	0	0	1	0	0	0	0	0	1	1	0	0	0	0	0	0	0	0	0	0	0	0	0	0	0	0	0	0	0	0	0	0
Mansueto et al.,	2019	Childhood adversities and psychotic symptoms: The potential mediating or moderating role of neurocognition and social cognition	1			0	2	0	0	0	0	0	0	25	1	1	1	1	1	0	0	0	0	0	0	0	0	0	0	0	0	0	0	0	0	0	0	0	0	0	0	0	0	0	0	0	0	0	0
Marlowe et al.,	2016	Ontological insecurity II: Relationship to attachment, childhood trauma, and subclinical psychotic‐like experiences	2			0	2	0	0	0	0	0	0	28	1	1	1	1	1	0	0	0	0	0	0	0	0	0	0	0	0	0	0	0	0	0	0	0	0	0	0	0	0	0	0	0	0	0	0
Martinez et al.,	2020	Delusional beliefs and thei rcharacteristics :Acomparative study between dissociative identity disorder and schizophrenia spectrumdisorders	2			0	2	0	0	0	0	0	0	28	1	1	1	1	1	0	0	0	0	0	0	0	0	0	0	0	0	0	0	0	0	0	0	0	0	0	0	0	0	0	0	0	0	0	0
McCabe et al.,	2012	Relationship between childhood adversity and clinical and cognitive features in schizophrenia	1			0	40	0	0	0	0	0	0	20	1	1	0	0	0	1	0	0	0	0	0	1	1	0	0	1	0	0	0	0	0	0	1	1	0	0	0	0	1	0	1	0	0	0	0
McCarthy-Jones et al.,	2014	Preliminary evidence of an interaction between the FOXP2 gene and childhood emotional abuse predicting likelihood of auditory verbal hallucinations in schizophrenia	3			0	40	0	0	0	0	0	0	0	1	1	1	0	0	1	0	1	0	0	0	0	1	0	0	0	0	0	0	0	0	0	1	0	0	0	0	0	0	0	1	0	0	0	0
McDonnell et al.,	2018	Interpersonal sensitivity in those at clinical high risk for psychosis mediates the association between childhood bullying victimisation and paranoid ideation: A virtual reality study	4	5		1	41	0	0	0	0	0	0	0	0	0	0	0	0	0	0	1	0	0	0	0	0	0	0	0	0	0	0	0	0	0	0	0	0	0	0	0	0	0	0	0	0	0	0
Mertens et al.,	2021	Dissociation and insecure attachment as mediators of the relation between childhood emotional abuse and nonclinical paranoid traits	3	2	0	1	30	0	0	0	0	0	1	0	1	1	1	1	1	0	0	0	0	0	0	0	0	0	0	0	0	0	0	0	0	0	0	0	0	0	0	0	0	0	0	0	0	1	0
Mertin et al.,	2013	High emotional arousal and failures in reality monitoring: Pathways to auditory hallucinations in non-psychotic children?	2			0	39	0	0	0	0	0	0	0	0	0	0	0	0	0	0	0	0	0	0	0	0	0	0	0	0	0	0	0	0	0	0	0	0	0	0	0	0	0	0	0	0	0	0
Metel et al.,	2018	Mediating role of cognitive biases, resilience and depressive symptoms in the relationship between childhood trauma and psychotic-like experiences in young adults	2			0	3	24	0	0	1	0	0	0	0	1	1	0	1	0	0	1	0	0	0	0	0	0	0	0	0	0	0	0	0	0	0	0	0	0	0	0	0	0	0	0	0	0	0
Misiak et al.,	2023	Unraveling the complexity of associations between a history of childhood trauma, psychotic-like experiences, depression and non-suicidal self-injury: A network analysis	2			0	3	24	0	0	1	0	0	0	0	1	1	0	1	0	0	1	0	0	0	0	0	0	0	0	0	0	0	0	0	0	0	0	0	0	0	0	0	0	0	0	0	0	0
Misiak et al.,	2016	A History of Childhood Trauma and Response to TreatmentWith Antipsychotics in First-Episode Schizophrenia Patients	2			0	26	0	0	0	0	0	0	0	1	1	1	0	0	0	1	0	0	0	0	1	1	0	0	0	0	0	1	0	1	1	1	1	0	0	0	0	0	0	1	0	0	0	0
Misiak et al.,	2016	Childhood traumatic events and types of auditory verbal hallucinations in first-episode schizophrenia patients	2			0	26	0	0	0	0	0	0	0	1	1	1	0	0	0	1	0	0	0	0	1	1	0	0	0	0	0	1	0	1	1	1	1	0	0	0	0	0	0	1	0	0	0	0
Mongan et al.,	2017	The association between specific types of childhood adversity and attenuated psychotic symptoms in a community sample	1			0	6	0	0	0	0	0	0	0	1	0	1	0	0	0	0	0	0	0	0	0	0	0	0	0	0	0	0	0	0	0	0	0	0	0	0	0	0	0	0	0	0	0	0
Morgan et al.,	2020	Threat, hostility and violence in childhood and later psychotic disorder: population-based case–control study	1			0	17	25	0	0	0	0	2	0	0	0	0	0	0	0	1	1	0	0	0	0	0	0	0	0	0	0	0	0	0	0	0	0	0	0	0	0	0	0	0	0	0	0	0
Mørkved et al.,	2017	Childhood trauma in schizophrenia spectrum disorder as compared to other mental health disorders	2			0	2	0	0	0	0	0	0	25	1	1	1	1	1	0	0	0	0	0	0	0	0	0	0	0	0	0	0	0	0	0	0	0	0	0	0	0	0	0	0	0	0	0	0
Mørkved et al.,	2018	Childhood trauma in schizophrenia spectrum disorders as compared tosubstance abuse disorders	2			0	2	0	0	0	0	0	0	25	1	1	1	1	1	0	0	0	0	0	0	0	0	0	0	0	0	0	0	0	0	0	0	0	0	0	0	0	0	0	0	0	0	0	0
Muenzenmaier et al.,	2015	Cumulative effects of stressful childhood experiences on delusions and hallucinations	2			0	42	0	0	0	0	0	0	0	1	1	1	0	0	0	1	0	0	0	0	0	0	0	0	0	0	0	0	0	0	0	0	1	1	1	0	0	0	0	0	0	0	1	1
Munoz-Samons et al.,	2021	Recentstressfullifeeventsandstresssensitivityinchildrenandadolescentsatclinicalriskforpsychosis	11			0	7	0	0	0	0	0	0	80	0	0	0	0	0	0	0	0	0	0	0	0	0	0	0	0	0	0	0	0	0	0	0	0	0	0	0	0	0	0	0	0	0	0	0
Murphy et al.,	2014	Modelling the co-occurrence of psychosis-like experiences and childhood sexual abuse	3			0	15	0	0	0	0	1	0	0	0	0	0	0	0	0	0	0	0	0	0	0	0	0	0	0	0	0	0	0	0	0	0	0	0	0	0	0	0	0	0	0	0	0	0
Murphy et al.,	2015	Negative evaluations of self and others, and peer victimization as mediators of the relationship between childhood adversity and psychotic experiences in adolescence: The moderating role of loneliness	1			0	19	21	0	0	1	0	0	31	0	0	0	0	0	0	0	1	0	0	0	0	0	0	0	0	0	0	0	0	0	0	0	0	0	0	1	0	0	0	0	0	0	0	0
Mwansisaya et al.,	2013	Comparison of PsychosocialDeterminants in Inpatients WithFirst-Episode and Chronic Schizophreniain China	2			0	2	0	0	0	0	0	0	25	1	1	1	1	1	0	0	0	0	0	0	0	0	0	0	0	0	0	0	0	0	0	0	0	0	0	0	0	0	0	0	0	0	0	0
Mwesiga et al.,	2019	Comparison of antipsychotic naïve first-episode psychosis patients and healthy controls in Uganda	2			0	2	0	0	0	0	0	0	28	0	0	0	0	0	0	0	0	0	0	0	0	0	0	0	0	0	0	0	0	0	0	0	0	0	0	0	0	0	0	0	0	0	0	0
Neumann et al.,	2020	Quality of Parental Care and Traumatic Experiences in ChildhoodRelated to Schizophrenic Disorders	2			0	2	43	0	0	1	0	0	25	1	1	1	1	1	0	0	0	0	0	0	0	0	1	1	0	0	0	0	0	0	0	0	0	0	0	0	0	0	0	0	0	0	0	1
Newbury et al.,	2017	Cumulative Effects of Neighborhood Social Adversity and Personal Crime Victimization on Adolescent Psychotic Experiences	4			0	31	0	0	0	0	0	1	9	1	0	0	0	0	0	0	0	0	0	0	0	0	0	0	0	0	0	0	0	0	0	0	0	0	0	1	0	0	0	0	0	0	0	0
Niemantsverdriet et al.,	2017	Hallucinations in borderline personality disorder: Prevalence, characteristics and associations with comorbid symptoms and disorders	1			0	2	32	0	0	1	0	0	0	1	1	1	1	1	0	0	0	0	0	0	0	0	0	0	0	0	0	0	0	0	0	0	0	0	0	1	0	0	1	0	0	0	0	0
O'Niell et al.,	2021	Sexual Trauma in Childhood and Adulthoodas Predictors of Psychotic-like Experiences: The Mediating Role of Dissociation	19			0	44	0	0	0	0	1	0	4	0	0	1	0	0	0	0	0	0	0	0	0	0	0	0	0	0	0	0	0	0	0	0	0	0	0	0	0	0	0	0	0	0	0	0
Ottesen et al.,	2023	Childhood trauma, antipsychotic medication, and symptom remission in first-episode psychosis	2			0	33	0	0	0	0	0	1	12	1	1	1	0	0	0	0	0	0	0	0	0	0	0	0	0	0	0	0	0	0	0	0	0	0	0	0	0	0	0	1	0	0	0	0
Paetzold et al.,	2021	Stress reactivity as a putative mechanismlinking childhood trauma with clinical outcomesin individuals at ultra-high-risk for psychosis:Findings from the EU-GEI High Risk Study	2			0	2	0	0	0	0	0	0	25	1	1	1	1	1	0	0	0	0	0	0	0	0	0	0	0	0	0	0	0	0	0	0	0	0	0	0	0	0	0	0	0	0	0	0
Pan et al.,	2019	Childhood trauma and adolescent psychotic experiences in acommunity-based cohort: The potential role of positive attributes as aprotective factor	2			0	2	0	0	0	0	0	1	0	1	1	1	1	0	0	0	0	0	0	0	0	0	0	0	0	0	0	0	0	0	0	0	0	0	0	0	0	0	0	0	0	0	0	0
Park et al.,	2020	Effect of the Type and Number of Adverse ChildhoodExperiences and the Timing of Adverse Experienceson Clinical Outcomes in Individuals withBipolar Disorder	1			0	28	0	0	0	0	0	0	9	1	0	0	0	0	0	0	0	0	0	0	1	0	0	0	0	0	0	1	0	0	1	0	0	0	0	1	0	0	1	0	0	0	0	0
Parsaik et al.,	2017	Early-life trauma in hospitalized patients with mood disorders and its association with clinical outcomes	2			0	26	0	0	0	0	0	0	27	1	1	1	0	0	0	0	0	0	0	0	0	0	0	0	0	0	0	0	0	0	0	0	0	0	0	0	0	0	0	1	0	0	0	0
Peach et al.,	2019	Testing models of post-traumatic intrusions, trauma-related beliefs, hallucinations, and delusions in a first episode psychosis sample	2			0	2	0	0	0	0	0	0	28	1	1	1	1	1	0	0	0	0	0	0	0	0	0	0	0	0	0	0	0	0	0	0	0	0	0	0	0	0	0	0	0	0	0	0
Peach et al.,	2016	Attachment and dissociation as mediators of the link between childhood trauma and psychotic experiences	2			0	33	0	0	0	0	0	0	9	0	0	0	0	0	0	0	0	0	0	0	0	0	0	0	0	0	0	0	0	0	0	0	0	0	0	0	0	0	0	1	0	0	0	0
Perry et al.,	2016	Adverse childhood life events and postpartum psychosis in bipolardisorder	1			0	28	45	0	0	1	1	2	0	1	1	1	0	0	0	0	0	0	0	0	1	1	0	0	0	0	0	0	0	0	1	1	0	0	0	0	0	0	0	0	0	0	0	0
Petrovic et al.,	2021	Intergeneration Transmission of Violence in Forensic Patients With a Diagnosis of Schizophrenia and Psychosis: Was Parental Alcoholic Abuse a Significant Factor?	3			0	1	0	0	0	0	0	0	0	1	1	1	1	1	0	0	0	0	0	0	1	1	0	0	0	0	0	0	0	0	1	1	0	0	0	0	0	0	0	0	0	0	0	0
Pfeifer et al.,	2010	A cognitive intermediate phenotype study confirming possiblegene–early adversity interaction in psychosis outcome: A generalpopulation twin study	1			0	2	0	0	0	0	0	0	21	1	1	1	1	1	0	0	0	0	0	0	0	0	0	0	0	0	0	0	0	0	0	0	0	0	0	0	0	0	0	0	0	0	0	0
Phassouliotis et al.,	2012	Enhanced cortisol suppression following administration of low-dose dexamethasone in first-episode psychosis patients	2			0	2	0	0	0	0	0	0	0	0	0	0	0	0	0	0	0	0	0	0	0	0	0	0	0	0	0	0	0	0	0	0	0	0	0	0	0	0	0	0	0	0	0	0
Pietrek et al.,	2013	Childhood adversities in relation to psychiatric disorders	1			0	26	0	0	0	0	0	1	0	1	1	1	1	1	0	0	0	0	0	0	0	0	0	0	0	0	0	0	0	0	0	0	0	0	0	0	0	0	0	1	0	0	0	0
Pignon et al.,	2021	The Independent Effects of Psychosocial Stressors on Subclinical Psychosis: Findings From the Multinational EU-GEI Study	2	20		1	2	45	0	0	1	0	0	45	1	1	1	1	1	0	0	0	0	0	0	1	0	0	0	0	0	0	0	0	0	1	0	0	0	0	0	0	0	1	0	0	0	0	0
Pignon et al.,	2022	Genetic and psychosocial stressors have independent effects on the level of subclinical psychosis: findings from the multinational EU-GEI study	2	0	0	0	2	0	0	0	0	0	0	25	1	1	1	1	1	0	0	0	0	0	0	0	0	0	0	0	0	0	0	0	0	0	0	0	0	0	0	0	0	0	0	0	0	0	0
Pilton et al.,	2016	Does insecure attachment mediate the relationship between trauma andvoice-hearing in psychosis?	2			0	2	0	0	0	0	0	0	28	1	1	1	1	1	0	0	0	0	0	0	0	0	0	0	0	0	0	0	0	0	0	0	0	0	0	0	0	0	0	0	0	0	0	0
Pinckaers et al.,	2019	Evidence for interaction between genetic liability and childhood trauma in the development of psychotic symptoms	2			0	2	0	0	0	0	0	0	28	1	1	1	1	1	0	0	0	0	0	0	0	0	0	0	0	0	0	0	0	0	0	0	0	0	0	0	0	0	0	0	0	0	0	0
Pionke et al.,	2019	Prevalence, dimensionality and clinical relevance of selfdisturbances and psychotic-like experiences in Polish young adults: a latent class analysis approach.	2			0	3	24	0	0	1	0	0	6	1	1	1	0	1	0	0	1	0	0	0	0	0	0	0	0	0	0	0	0	0	0	0	0	0	0	0	0	0	0	0	0	0	0	0
Pionke et al.,	2022	Integrating trauma, self‑disturbances, cognitive biases,and personality into a model for the risk of psychosis: a longitudinalstudy in a non‑clinical sample	21			0	3	0	0	0	0	0	0	0	1	1	1	0	0	0	0	0	0	0	0	0	0	0	0	0	0	0	0	0	0	0	0	0	0	0	0	0	0	0	0	0	0	0	0
Post et al.,	2019	Sexual minority status, social adversity and risk for psychotic disorders-results from the GROUP study	2			0	2	0	0	0	0	1	0	25	1	1	1	1	1	0	0	1	0	0	0	0	0	0	0	0	0	0	0	0	0	0	0	0	0	0	0	0	0	0	0	0	0	0	0
Powers et al.,	2016	Childhood trauma, PTSD, and psychosis: Findings from a highly traumatized, minority sample	3			0	2	0	0	0	0	0	0	25	1	1	1	0	0	0	0	0	0	0	0	0	0	0	0	0	0	0	0	0	0	0	0	0	0	0	0	0	0	0	0	0	0	0	0
Powers et al.,	2011	The Differential Effects of Child Abuse and PTSD on Schizotypal Personality Disorder	3			0	2	26	0	0	1	0	2	25	1	1	1	0	0	0	0	0	0	0	0	0	0	0	0	0	0	0	0	0	0	0	0	0	0	0	0	0	0	0	0	0	0	0	0
Pries et al.,	2020	Polygenic liability for schizophrenia and childhood adversity influences daily-life emotion dysregulation and psychosis proneness	1			0	2	0	0	0	0	0	0	28	1	1	1	1	1	0	0	0	0	0	0	0	0	0	0	0	0	0	0	0	0	0	0	0	0	0	0	0	0	0	0	0	0	0	0
Prokopez et al.,	2020	The history of multiple adverse childhood experiences in patients with schizophrenia is associated with more severe symptomatology and suicidal behavior with gender-specific characteristics	1			0	6	0	0	0	0	0	1	10	1	1	1	1	1	0	1	0	0	0	0	0	1	0	0	0	0	0	0	0	0	0	1	1	1	1	0	0	0	0	0	0	0	0	0
Pruessner et al.,	2021	Impact of childhood trauma on positive and negative symptom remissioninfirst episode psychosis	2			0	2	0	0	0	0	0	0	25	1	1	1	1	1	0	0	0	0	0	0	0	0	0	0	0	0	0	0	0	0	0	0	0	0	0	0	0	0	0	0	0	0	0	0
Pruessner et al.,	2019	Gender differences in childhood trauma infirst episode psychosis:Association with symptom severity over two years	2			0	2	0	0	0	0	0	0	25	1	1	1	1	1	0	0	0	0	0	0	0	0	0	0	0	0	0	0	0	0	0	0	0	0	0	0	0	0	0	0	0	0	0	0
Qiao et al.,	2023	Childhood Adversity and Emerging Psychotic Experiences: A Network Perspective	1	0	0	0	31	0	0	0	0	0	0	0	0	0	1	0	0	0	1	1	0	0	0	0	0	0	0	0	0	0	0	0	0	0	0	0	0	0	0	0	0	0	1	0	0	0	0
Quide et al.,	2018	Schizotypal personality traits and social cognition are associated with childhood trauma exposure	2			0	2	0	0	0	0	0	0	25	1	1	1	1	1	0	0	0	0	0	0	0	0	0	0	0	0	0	0	0	0	0	0	0	0	0	0	0	0	0	0	0	0	0	0
Rajkumar et al.,	2015	The Impact of Childhood Adversity on the ClinicalFeatures of Schizophrenia	1			0	2	0	0	0	0	0	0	28	1	1	1	1	1	0	0	0	0	0	0	0	0	0	0	0	0	0	0	0	0	0	0	0	0	0	0	0	0	0	0	0	0	0	0
Ramsay et al.,	2011	Clinical correlates of maltreatment and traumatic experiences in childhood and adolescence among predominantly African American, socially disadvantaged, hospitalized, first-episode psychosis patients	2	3		1	2	0	0	0	0	0	0	28	1	1	1	1	1	0	0	0	0	0	0	0	0	0	0	0	0	0	0	0	0	0	0	0	0	0	0	0	0	0	0	0	0	0	0
Rapado-Castro et al.,	2020	Does cortical brain morphology act as a mediator between childhood trauma and transition to psychosis in young individuals at ultra-high risk?	2			0	2	0	0	0	0	0	0	28	1	1	1	1	1	0	0	0	0	0	0	0	0	0	0	0	0	0	0	0	0	0	0	0	0	0	0	0	0	0	0	0	0	0	0
Ratanatharathorn et al.,	2021	Polygenic risk for autism, attention deficit hyperactivity disorder, schizophrenia, major depressive disorder, and neuroticism are associated with experience of childhood abuse	3			0	2	48	0	0	1	0	0	14	1	1	1	0	0	0	0	0	0	0	0	0	0	0	0	0	0	0	0	0	0	0	0	0	0	0	0	0	0	0	0	0	0	1	0
Rauschenberg et al.,	2017	Stress sensitivity as a putative mechanism linking childhood trauma and psychopathology in youth’s daily life	2			0	2	0	0	0	0	0	0	28	1	1	1	1	1	0	0	0	0	0	0	0	0	0	0	0	0	0	0	0	0	0	0	0	0	0	0	0	0	0	0	0	0	0	0
Rauschenberg et al.,	2021	Bullying victimization and stress sensitivity in help‑seeking youth:fndings from an experience sampling stud	4	5		1	41	0	0	0	0	1	0	44	0	0	0	0	0	0	0	1	0	0	0	0	0	0	0	0	0	0	0	0	0	0	0	0	0	0	0	0	0	0	0	0	0	0	0
Reininghaus et al.,	2016	Psychological processes underlying the association between childhood trauma and psychosis in daily life: an experience sampling study	2			0	2	0	0	0	0	0	0	0	1	1	1	0	0	0	0	0	0	0	0	0	0	0	0	0	0	0	0	0	0	0	0	0	0	0	0	0	0	0	0	0	0	0	0
Riley et al.,	2018	Telomere length and early trauma in schizophrenia	2			0	26	0	0	0	0	0	0	0	1	1	1	0	0	0	0	0	0	0	0	0	0	0	0	0	0	0	0	0	0	0	0	0	0	0	0	0	0	0	0	0	0	0	0
Rosen et al.,	2020	The role of inner speech on the association between childhood adversity and ‘hearing voices	1			0	22	0	0	0	0	0	0	0	1	1	1	1	1	0	0	0	0	0	0	0	1	0	0	0	0	0	0	0	0	0	0	1	1	1	0	0	0	0	0	0	0	0	1
Rossler et al.,	2016	Childhood trauma as a risk factor for the onset of subclinical psychotic experiences: Exploring the mediating effect of stress sensitivity in a cross-sectional epidemiological community study	2			0	2	0	0	0	0	0	0	28	1	1	1	1	1	0	0	0	0	0	0	0	0	0	0	0	0	0	0	0	0	0	0	0	0	0	0	0	0	0	0	0	0	0	0
Ruby et al.,	2017	Influence of early trauma on features of schizophrenia	2			0	26	0	0	0	0	0	1	56	1	1	1	0	0	0	0	0	0	0	0	0	0	0	0	0	0	0	0	0	0	0	0	0	0	0	0	0	0	0	1	0	0	1	0
Russo et al.,	2014	Trauma history characteristics associated with mental statesat clinical high risk for psychosis	21			0	14	0	0	0	0	0	0	13	0	0	1	0	0	0	0	0	0	0	0	0	0	0	0	0	0	0	0	1	1	0	0	0	0	0	0	0	0	0	0	0	0	0	0
Sahin et al.,	2013	The history of childhood trauma among individuals with ultra high risk for psychosis is as common as among patients with first-episode schizophrenia	2			0	2	0	0	0	0	0	0	28	1	1	1	1	1	0	0	0	0	0	0	0	0	0	0	0	0	0	0	0	0	0	0	0	0	0	0	0	0	0	0	0	0	0	0
Sayin et al.,	2013	Effects of the adverse life events and Disrupted in Schizophrenia-1 (DISC1) gene polymorphisms on acute symptoms of schizophrenia	2	12		1	2	0	0	0	0	0	0	0	0	0	0	0	0	0	0	0	0	0	0	0	0	0	0	0	0	0	0	0	0	0	0	0	0	0	0	0	0	0	0	0	0	0	0
Salokangas et al.,	2015	Depression predicts persistence of paranoia in clinical high-risk patients to psychosis: results of the EPOS project	1			0	16	0	0	0	0	0	0	43	1	1	1	1	1	0	0	0	0	0	0	0	0	0	0	0	0	0	0	0	0	0	0	0	0	0	0	0	0	0	0	0	0	0	0
Schaliniski et al.,	2019	Environmental adversities and psychotic symptoms The impact of timing of trauma, abuse, and neglec	1			0	4	0	0	0	0	0	1	75	1	1	1	1	1	0	1	1	1	0	0	0	0	0	0	0	0	0	0	0	0	0	0	0	0	0	0	0	0	0	0	0	0	0	0
Schaliniski et al.,	2015	Impact of childhood adversities on the short-term course of illness in psychotic spectrum disorders	1			0	4	0	0	0	0	0	1	0	1	1	1	1	1	0	1	1	1	0	0	0	0	0	0	0	0	0	0	0	0	0	0	0	0	0	0	0	0	0	0	0	0	0	0
Schaliniski et al.,	2015	Type and Timing of Childhood Maltreatment and Severity of Shutdown Dissociation in Patients with Schizophrenia Spectrum Disorder	3			0	4	0	0	0	0	0	1	0	1	1	1	1	1	0	1	1	1	0	0	0	0	0	0	0	0	0	0	0	0	0	0	0	0	0	0	0	0	0	0	0	0	0	0
Scott et al.,	2020	Childhood trauma, attachment and negative schemas in relation to negativeauditory verbal hallucination (AVH) content	2			0	2	0	0	0	0	0	0	25	0	0	0	0	0	0	0	0	0	0	0	0	0	0	0	0	0	0	0	0	0	0	0	0	0	0	0	0	0	0	0	0	0	0	0
Seidenfaden et al.,	2017	The relationship between self-reported childhood adversities, adulthood psychopathology and psychological stress markers in patients with schizophrenia	1			0	27	0	0	0	0	0	0	38	1	1	1	1	1	0	1	0	0	0	0	0	0	0	0	0	0	0	0	0	0	0	0	0	1	0	0	0	0	0	0	0	0	0	0
Sengutta et al.,	2018	The mediating role of borderline personality features in the relationship between childhood trauma and psychotic-like experiences in a sample of help-seeking non-psychotic adolescents and young adults	1			0	6	0	0	0	0	0	0	10	1	1	1	1	1	0	1	0	0	0	0	0	1	0	0	0	0	0	0	0	0	0	0	1	1	1	0	0	0	0	0	0	0	0	0
Sengutta et al.,	2021	Anomalousself-experiences(ASE)inrelationtoclinicalhighriskforpsychosis(CHR–P),childhoodtraumaandgeneralpsychopathologyamongadolescentandyoungadulthelpseekers	2			0	2	0	0	0	0	0	0	24	1	1	1	1	1	0	0	0	0	0	0	0	0	0	0	0	0	0	0	0	0	0	0	0	0	0	0	0	0	0	0	0	0	0	0
Seo et al.,	2018	Social defeat as a mediator of the relationship between childhood traumaand paranoid ideation	2			0	2	0	0	0	0	0	0	28	1	1	1	1	1	0	0	0	0	0	0	0	0	0	0	0	0	0	0	0	0	0	0	0	0	0	0	0	0	0	0	0	0	0	0
Setién-Suero et al.,	2022	Trauma and psychosis: The mediating role of premorbid adjustment and recent stressful events in a 3-year longitudinal study	15	0	0	0	12	0	0	0	0	0	0	0	1	0	1	0	0	1	0	1	0	0	0	0	0	0	0	0	0	0	0	0	0	0	0	0	0	0	0	0	0	0	0	0	0	0	0
Shakoor et al.,	2015	A Shared Genetic Propensity Underlies Experiences of Bullying Victimization in Late Childhood and Self-Rated Paranoid Thinking in Adolescence	4	5		1	21	0	0	0	0	0	0	16	1	1	0	0	0	0	0	1	0	0	0	0	0	0	0	0	0	0	0	0	0	0	0	0	0	0	0	0	0	0	0	0	0	0	0
Sheffield et al.,	2013	Childhood sexual abuse increases risk of auditory hallucinations in psychotic disorders	3			0	2	0	0	0	0	0	0	25	1	1	1	1	1	0	0	0	0	0	0	0	0	0	0	0	0	0	0	0	0	0	0	0	0	0	0	0	0	0	0	0	0	0	0
Sheinbaum et al.,	2014	Fearful attachment mediates the association of childhood traumawith schizotypy and psychotic-like experiences	2			0	2	0	0	0	0	0	0	0	1	1	1	1	1	0	0	0	0	0	0	0	0	0	0	0	0	0	0	0	0	0	0	0	0	0	0	0	0	0	0	0	0	0	0
Sheinbaum et al.,	2020	Attachment as a mechanism between childhood maltreatment andsubclinical psychotic phenomena: Results from an eight-year follow-up study	3			0	2	0	0	0	0	0	0	0	1	1	1	1	1	0	0	0	0	0	0	0	0	0	0	0	0	0	0	0	0	0	0	0	0	0	0	0	0	0	0	0	0	0	0
Sideli et al.,	2018	Interaction between cannabis consumption and childhood abuse in psychotic disorders: Preliminary findings on the role of different patterns of cannabis use	3			0	3	0	0	0	0	0	0	0	1	0	1	0	0	0	0	0	0	0	0	0	0	0	0	0	0	0	0	0	0	0	0	0	0	0	0	0	0	0	0	0	0	0	0
Simpson et al.,	2020	Self-disgust mediates the relationship between childhood adversities and psychosis	1			0	27	0	0	0	0	0	0	38	1	0	1	0	0	1	0	0	0	0	0	0	0	0	0	0	0	0	0	0	0	0	0	0	0	0	0	0	0	0	1	0	0	0	0
Simpson et al.,	2017	Stability of retrospective self-reports of childhood trauma in first-episode psychosis	2			0	2	0	0	0	0	0	0	28	1	1	1	1	1	0	0	0	0	0	0	0	0	0	0	0	0	0	0	0	0	0	0	0	0	0	0	0	0	0	0	0	0	0	0
Solesvik et al.,	2015	Visual Hallucinations in First-Episode Psychosis: Association with Childhood Trauma	2			0	33	0	0	0	0	0	0	0	0	0	0	0	0	0	0	0	0	0	0	0	0	0	0	0	0	0	0	0	0	0	0	0	0	0	0	0	0	0	1	0	0	0	0
Sommer et al.,	2010	Healthy Individuals With Auditory Verbal Hallucinations; Who Are They? Psychiatric Assessments of a Selected Sample of 103 Subjects	2			0	2	0	0	0	0	0	0	0	1	1	1	1	1	0	0	0	0	0	0	0	0	0	0	0	0	0	0	0	0	0	0	0	0	0	0	0	0	0	0	0	0	0	0
Stain et al.,	2014	Impact of Interpersonal Trauma on the Social Functioning of Adults With First-Episode Psychosis	2			0	33	0	0	0	0	0	0	12	1	0	0	0	0	0	0	0	0	0	0	1	0	0	0	0	0	0	1	0	0	0	0	0	0	0	0	0	0	0	1	0	0	0	0
Stålheim et al.,	2018	Psychotic Experiences, Childhood Trauma, andAlcohol-Related Self-Efficacy in a NonpsychiatricSample of Individuals in Alcohol DependenceTreatment: A Pilot Study	2			0	2	0	0	0	0	0	0	28	1	1	1	1	1	0	0	0	0	0	0	0	0	0	0	0	0	0	0	0	0	0	0	0	0	0	0	0	0	0	0	0	0	0	0
Steenkamp et al.,	2022	The relationship between childhood abuse and severity of psychosis ismediated by loneliness: an experience sampling study	3			0	17	0	0	0	0	0	1	0	1	1	1	0	0	0	0	0	0	0	0	0	0	0	0	1	0	0	0	0	0	0	0	0	0	0	0	0	0	0	0	0	0	0	0
Steenkamp et al.,	2021	Peer-reported bullying, rejection and hallucinatory experiences in childhood	4	5		1	50	0	0	0	0	0	0	0	0	0	0	0	0	0	0	1	0	0	0	0	0	0	0	0	0	0	0	0	0	0	0	0	0	0	0	0	0	0	0	0	0	0	0
Stevens et al.,	2019	Investigation of a traumatic psychosis subgroup: acluster analysis of an antipsychotic free cohort.	2			0	2	0	0	0	0	0	0	28	1	1	1	1	1	0	0	0	0	0	0	0	0	0	0	0	0	0	0	0	0	0	0	0	0	0	0	0	0	0	0	0	0	0	0
Stilo et al.,	2017	Further evidence of a cumulative effect of social disadvantage on risk of psychosis	2	22	0	1	3	0	0	0	0	1	0	0	0	0	0	0	0	0	0	0	0	0	0	1	1	0	0	0	0	1	0	0	0	0	0	0	0	0	0	0	0	0	0	0	0	0	0
Stone et al.,	2021	The Intersection Between Childhood Trauma, the COVID-19 Pandemic, and Trauma-related and Psychotic Symptoms in People With Psychotic Disorders	2			0	4	0	0	0	0	0	0	52	1	1	1	1	1	0	1	1	0	0	0	0	0	0	0	0	0	0	0	0	0	0	0	0	0	0	0	0	0	0	0	0	0	0	0
Storvestre et al.,	2020	Childhood Trauma in Persons With Schizophrenia and a History of Interpersonal Violence	2			0	2	0	0	0	0	0	0	28	1	1	1	1	1	0	0	0	0	0	0	0	0	0	0	0	0	0	0	0	0	0	0	0	0	0	0	0	0	0	0	0	0	0	0
Stramecki et al.,	2021	The Impact of theFKBP5Gene Polymorphisms on theRelationship between Traumatic Life Events and Psychotic-LikeExperiences in Non-Clinical Adults	16			0	25	0	0	0	0	0	0	29	1	1	1	0	1	0	0	1	0	0	0	0	0	0	0	0	0	0	0	0	0	0	0	0	0	0	0	0	0	0	0	0	0	0	0
Struck et al.,	2020	Childhood maltreatment and adult mental disorders – the prevalence ofdifferent types of maltreatment and associations with age of onset andseverity of symptoms	3			0	2	0	0	0	0	0	0	28	1	1	1	1	1	0	0	0	0	0	0	0	0	0	0	0	0	0	0	0	0	0	0	0	0	0	0	0	0	0	0	0	0	0	0
Sun et al.,	2015	Psychotic-like experiences and associated socio-demographic factorsamong adolescents in China	2			0	14	0	0	0	0	0	0	0	0	0	0	0	0	0	0	0	0	0	0	0	0	0	0	0	0	0	0	0	0	0	0	0	0	0	0	0	0	0	1	0	0	0	0
Sun et al.,	2021	Changes in psychotic-like experiences and related influential factors in technical secondary school and college students during COVID- 19	2			0	2	0	0	0	0	0	0	0	0	0	0	0	0	0	0	0	0	0	0	0	0	0	0	0	0	0	0	0	0	0	0	0	0	0	0	0	0	0	0	0	1	0	0
Sun et al.,	2017	Psychotic-like experiences, trauma and related risk factors among“left-behind”children in China	2			0	14	0	0	0	0	0	0	15	0	0	0	0	0	0	0	0	0	0	0	0	0	0	0	0	0	0	0	0	0	0	0	0	0	0	0	0	0	0	1	0	0	0	0
Sun et al.,	2017	Psychotic-like experiences and correlation with childhood trauma and othersocio-demographic factors: A cross-sectional survey in adolescence and earlyadulthood in China	2			0	14	0	0	0	0	0	0	15	0	0	0	0	0	0	0	0		0	0		0	0	0	0	0	0	0	0	0	0	0	0	0	0	0	0	0	0	0	0	0	0	0
Sun et al.,	2018	Does dissociation mediate the relationship between childhood traumaand hallucinations, delusions infirst episode psychosis?	2			0	2	0	0	0	0	0	0	28	1	1	1	1	1	0	0	0	0	0	0	0	0	0	0	0	0	0	0	0	0	0	0	0	0	0	0	0	0	0	0	0	0	0	0
Tang et al.,	2020	Psychotic-like experiences in Chinese children and adolescents: The effect of earthquake exposure, maltreatment and negative life events	1	17	20	1	2	46	0	0	1	1	0	57	1	1	1	1	1	0	0	0	0	0	0	1	0	0	0	0	0	0	0	0	1	0	0	0	0	0	0	0	0	0	1	0	0	0	0
Thomas et al.,	2022	Gender Differences in the Correlations between Childhood Trauma, Schizotypy and Negative Emotions in Non-Clinical Individuals	2			0	2	0	0	0	0	0	0	28	1	1	1	1	1	0	0	0	0	0	0	0	0	0	0	0	0	0	0	0	0	0	0	0	0	0	0	0	0	0	0	0	0	0	0
Thompson et a.,	2016	Do affective or dissociative symptoms mediate the association between childhood sexual trauma and transition to psychosis in an ultra-high risk cohort?	19			0	2	0	0	0	0	0	1	28	1	1	1	1	1	0	0	0	0	0	0	0	0	0	0	0	0	0	0	0	0	0	0	0	0	0	0	0	0	0	0	0	0	0	0
Thompson et a.,	2014	Sexual trauma increases the risk of developing psychosis in an ultra high-risk "prodromal" population	19			0	2	0	0	0	0	0	1	28	1	1	1	1	1	0	0	0	0	0	0	0	0	0	0	0	0	0	0	0	0	0	0	0	0	0	0	0	0	0	0	0	0	0	0
Tikka et al.,	2013	Childhood trauma and premorbid adjustment among individuals at clinical high risk for psychosis and normal control subjects	2			0	16	0	0	0	0	0	0	43	1	1	1	1	1	0	0	0	0	0	0	0	0	0	0	0	0	0	0	0	0	0	0	0	0	0	0	0	0	0	0	0	0	0	0
Tomassi et al.,	2017	Influence of childhood trauma on diagnosis and substance use in first-episode psychosis	2			0	3	0	0	0	0	0	1	0	1	0	1	0	0	0	0	0	0	0	0	1	1	0	0	0	0	0	0	0	0	0	0	0	0	0	0	0	0	0	0	0	0	0	0
Tonini et al.,	2022	Cumulative sociodemographic disadvantage partially mediates associations between childhood trauma and schizotypy	2			0	2	0	0	0	0	0	0	0	1	1	1	1	1	0	0	0	0	0	0	0	0	0	0	0	0	0	0	0	0	0	0	0	0	0	0	0	0	0	0	0	0	0	0
Toutountzidis et al.,	2018	Sex differences in the association between childhood adversities and schizotypal personality traits	1			0	26	0	0	0	0	0	0	16	1	1	1	0	0	0	0	0	0	0	0	0	0	0	0	0	0	0	0	0	0	0	0	0	0	0	0	0	0	0	0	0	0	0	0
Trauelsenn et al.,	2015	Childhood adversity specificity and dose-response effect in non-affective first-episode psychosis	1			0	2	3	0	0	0	1	0	0	1	1	1	1	1	0	0	0	0	0	0	0	1	0	0	0	1	0	0	0	0	0	0	0	0	0	0	0	0	0	0	0	0	0	0
Trotta et al.,	2015	Familial risk and childhood adversity interplay in the onset of psychosis	1			0	3	0	0	0	0	1	1	0	1	0	1	0	0	0	0	0	0	0	0	1	1	0	0	0	0	0	0	0	0	0	0	0	0	0	0	0	0	0	0	0	0	0	0
Trotta et al.,	2016	Interplay between schizophrenia polygenic risk score and childhood adversity in first-presentation psychotic disorder: A pilot study	1			0	3	0	0	0	0	0	1	0	1	0	1	0	0	0	0	0	0	0	0	1	1	0	0	0	1	1	0	0	0	0	0	0	0	0	1	1	1	1	0	0	0	0	0
Trotta et al.,	2017	Interaction between childhood adversity and functional polymorphisms in the dopamine pathway on first-episode psychosis	1			0	3	0	0	0	0	0	1	0	1	0	1	0	0	0	0	0	0	0	0	1	1	0	0	0	1	1	0	0	0	0	0	0	0	0	1	1	1	1	0	0	0	0	0
Trotta et al.,	2016	Impact of different childhood adversities on 1-year outcomes of psychotic disorder in the genetics and psychosis study	1			0	3	0	0	0	0	0	1	0	1	0	1	0	0	0	0	0	0	0	0	1	1	0	0	0	1	1	0	0	0	0	0	0	0	0	1	1	1	1	0	0	0	0	0
Trotta et al.,	2023	Cannabis use as a potential mediator between childhood adversity and first-episode psychosis: results from the EU-GEI case-control study	1	3	0	1	3	0	0	0	0	1	1	0	1	1	1	0	0	0	1	1	0	0	0	0	0	0	0	1	0	0	0	0	0	0	0	0	0	0	0	0	0	0	0	0	0	0	0
Trovão et al.,	2022	Early trauma and schizophrenia onset: preliminary results of an outpatient cohort in Brazil	2	0	0	0	26	0	0	0	0	0	0	27	1	1	1	0	0	0	0	0	0	0	0	0	0	0	0	0	0	0	0	0	0	0	0	0	0	0	0	0	0	0	0	0	0	0	0
Uyan et al.,	2021	Relationships between childhood trauma and dissociative, psychotic symptoms in patients with schizophrenia: a case-control study	2			0	2	0	0	0	0	0	0	28	1	1	1	1	1	0	0	0	0	0	0	0	0	0	0	0	0	0	0	0	0	0	0	0	0	0	0	0	0	0	0	0	0	0	0
Valmaggia et al.,	2015	Bullying victimisation and paranoid ideation in people at ultra high riskfor psychosis	4	5		0	41	0	0	0	0	0	0	44	0	0	0	0	0	0	0	1	0	0	0	0	0	0	0	0	0	0	0	0	0	0	0	0	0	0	0	0	0	0	0	0	0	0	0
van Bergen et al.,	2019	The characteristics of psychotic features in bipolar disorder	2	3		1	2	0	0	0	0	0	0	25	1	1	1	1	1	0	0	0	0	0	0	0	0	0	0	0	0	0	0	0	0	0	0	0	0	0	0	0	0	0	0	0	0	0	0
van Dam et al.,	2014	Childhood maltreatment, adult attachment and psychotic symptomatology: A study in patients, siblings and controls	3			0	2	0	0	0	0	0	0	25	1	1	1	1	1	0	0	0	0	0	0	0	0	0	0	0	0	0	0	0	0	0	0	0	0	0	0	0	0	0	0	0	0	0	0
van Dam et al.,	2015	Childhood abuse and neglect in relation to the presence and persistence of psychotic and depressive symptomatology	3			0	2	0	0	0	0	0	0	25	1	1	1	1	1	0	0	0	0	0	0	0	0	0	0	0	0	0	0	0	0	0	0	0	0	0	0	0	0	0	0	0	0	0	0
van Nierop et al.,	2016	The functional and clinical relevance ofchildhood trauma-related admixture ofaffective, anxious and psychosis symptoms	2			0	2	0	0	0	0	0	0	25	1	1	1	1	1	0	0	0	0	0	0	0	0	0	0	0	0	0	0	0	0	0	0	0	0	0	0	0	0	0	0	0	0	0	0
van Nierop et al.,	2013	Evidence that transition from health to psychotic disorder can be traced to semi-ubiquitous environmental effects operating against background genetic risk	2			0	2	0	0	0	0	0	0	25	1	1	1	1	1	0	0	0	0	0	0	0	0	0	0	0	0	0	0	0	0	0	0	0	0	0	0	0	0	0	0	0	0	0	0
van Nierop et al.,	2018	Stress reactivity links childhood trauma exposure to an admixture of depressive, anxiety, and psychosis symptoms	2			0	2	0	0	0	0	0	0	21	1	1	1	1	1	0	0	0	0	0	0	0	0	0	0	0	0	0	0	0	0	0	0	0	0	0	0	0	0	0	0	0	0	0	0
van Os et al.,	2022	Evidence, and replication thereof, that molecular-genetic and environmental risks for psychosis impact through an affective pathway	1			0	2	0	0	0	1	1	0	28	1	1	1	1	1	0	0	1	0	0	0	0	0	0	0	0	0	0	0	0	0	0	0	0	0	0	0	0	0	0	0	0	0	0	0
Varese et al.,	2012	Dissociation mediates the relationship between childhood trauma and hallucination-proneness	2			0	24	0	0	0	0	0	0	38	1	1	1	0	0	1	0	0	0	0	0	0	0	0	0	0	0	0	0	0	0	0	0	0	0	0	0	0	0	0	0	0	0	0	0
Veling et al.,	2016	Childhood trauma, psychosis liability and socialstress reactivity: a virtual reality study	2			0	2	0	0	0	0	0	0	21	1	1	1	1	1	0	0	0	0	0	0	0	0	0	0	0	0	0	0	0	0	0	0	0	0	0	0	0	0	0	0	0	0	0	0
Vila-Badia et al.,	2022	Risk and protective factors for the appearance of first-episode psychosis: The role of childhood trauma and coping strategies	2	0	0	0	2	0	0	0	0	0	0	0	0	1	0	1	1	0	0	0	0	0	0	0	0	0	0	0	0	0	0	0	0	0	0	0	0	0	0	0	0	0	0	0	0	0	0
Vila-Badia et al.,	2022	Prevalence and types of childhood trauma in first episode psychosis patients. Relation with clinical onset variables	2			0	2	0	0	0	0	0	0	28	1	1	1	1	1	0	0	0	0	0	0	0	0	0	0	0	0	0	0	0	0	0	0	0	0	0	0	0	0	0	0	0	0	0	0
Vinkers et al.,	2013	The effect of childhood maltreatment and cannabis use on adult psychotic symptoms is modified by the COMT Val158 Met polymorphism	3			0	2	0	0	0	0	0	0	25	1	1	1	1	1	0	0	0	0	0	0	0	0	0	0	0	0	0	0	0	0	0	0	0	0	0	0	0	0	0	0	0	0	0	0
Vivalya et al.,	2020	Affective and Psychotic Disorders in War-Torn Eastern Part of the Democratic Republic of the Congo: A Cross-Sectional Study	2			0	47	0	0	0	0	0	0	0	0	0	0	0	0	0	0	0	0	0	0	0	0	0	0	0	0	0	0	0	0	0	0	0	0	0	0	0	0	0	0	0	0	0	0
Vogel et al.,	2011	Differential effects of childhood abuse and neglect: Mediation by posttraumatic distress in neurotic disorder and negative symptoms in schizophrenia?	3			0	2	0	0	0	0	0	0	28	1	1	1	1	1	0	0	0	0	0	0	0	0	0	0	0	0	0	0	0	0	0	0	0	0	0	0	0	0	0	0	0	0	0	0
Wang et al.,	2022	The mediating effect of brain-derived neurotrophic factor levels on childhood trauma and psychiatric symptoms in patients with first-episode schizophrenia	2			0	2	0	0	0	0	0	0	28	1	1	1	1	1	0	0	0	0	0	0	0	0	0	0	0	0	0	0	0	0	0	0	0	0	0	0	0	0	0	0	0	0	0	0
Wang et al.,	2013	Comparison of first-episode and chronic patients diagnosed with schizophrenia: Symptoms and childhood trauma	2			0	2	0	0	0	0	0	1	28	1	1	1	1	1	0	0	0	0	0	0	0	0	0	0	0	0	0	0	0	0	0	0	0	0	0	0	0	0	0	0	0	0	0	0
Wei et al.,	2022	Epidemiology of childhood trauma and its association with insomnia and psychotic-like experiences in Chinese Zhuang adolescents	2	0	0	0	2	0	0	0	0	0	0	28	1	1	1	1	1	0	0	0	0	0	0	0	0	0	0	0	0	0	0	0	0	0	0	0	0	0	0	0	0	0	0	0	0	0	0
Weijers et al.,	2018	Mentalizing impairment as a mediator between reported childhood abuse and outcome in nonaffective psychotic disorder	3			0	3	0	0	0	0	1	1	0	1	1	1	0	0	0	0	0	0	0	0	0	0	0	0	1	0	0	0	0	0	0	0	0	0	0	0	0	0	0	0	0	0	1	0
Weitkämper et al.,	2021	Childhood Maltreatment in Individuals With Schizophrenia Spectrum Disorders: The Impact of Cut-Off Scores on Prevalence Rates	3			0	2	49	0	0	1	0	0	50	1	1	1	1	1	0	0	1	0	0	0	0	0	0	0	0	0	0	0	0	0	0	0	0	0	0	0	0	0	0	0	0	0	0	0
Wickham & Bentall	2016	Are specific early-life adversities associated with specific symptoms of psychosis?: A patient study considering just world beliefs as a mediator	1			0	2	41	0	0	1	0	0	25	1	1	1	1	1	0	0	1	0	0	0	0	0	0	0	0	0	0	0	0	0	0	0	0	0	0	0	0	0	0	0	0	0	0	0
Wigman et al.,	2010	A twin study of genetic and environmental determinants of abnormal persistence of psychotic experiences in young adulthood	1			0	2	0	0	0	0	1	0	21	1	0	0	0	1	0	0	0	0	0	0	0	0	0	0	1	0	0	0	0	0	0	0	0	0	0	0	0	0	0	1	0	0	0	0
Yamasaki et al.,	2016	Dissociation mediates the relationship between peer victimization and hallucinatory experiences among early adolescents	4			0	25	0	0	0	0	1	0	0	0	0	0	0	0	0	0	1	0	0	0	0	0	0	0	0	0	0	0	0	0	0	0	0	0	0	0	0	0	0	0	0	0	0	0
Yousef et al.,	2022	Prevalence and clinical implicationof adverse childhood experiences and theirassociation with substance use disorderamong patients with schizophrenia	1			0	22	0	0	0	0	0	0	0	1	1	1	0	0	1	1	1	0	0	0	0	0	0	0	1	0	0	0	0	0	0	1	1	1	0	0	0	0	0	0	0	0	0	0
Zhang et al.,	2022	Mediating role of impaired wisdom in the relation between childhood trauma and psychotic-like experiences in Chinese college students: A nationwide cross-sectional study	2	0	0	0	2	0	0	0	0	0	0	28	1	1	1	1	1	0	0	0	0	0	0	0	0	0	0	0	0	0	0	0	0	0	0	0	0	0	0	0	0	0	0	0	0	0	0
Zhang et al.,	2023	Adverse childhood experiences in patients with schizophrenia: related factors and clinical implications	1	0	0	0	2	0	0	0	0	0	0	28	1	1	1	1	1	0	0	0	0	0	0	0	0	0	0	0	0	0	0	0	0	0	0	0	0	0	0	0	0	0	0	0	0	0	0
Zhao et al.,	2023	The Unique Contribution of Past Bullying Experiences to the Presence of Psychosis-Like Experiences in University Students	5	2	0	1	52	2	0	0	0	0	0	41	1	1	1	1	1	0	0	1	0	0	0	0	0	0	0	0	0	0	0	0	0	0	0	0	0	0	0	0	0	0	0	0	0	0	0
Zhang et al.,	2023	Prevalence of co-occurring severe depression and psychotic symptoms in college students and its relationship with childhood maltreatment	3	0	0	0	2	0	0	0	0	0	0	28	1	1	1	1	1	0	0	0	0	0	0	0	0	0	0	0	0	0	0	0	0	0	0	0	0	0	0	0	0	0	0	0	0	0	0
Zimbron et al.,	2013	Clinical and sociodemographic comparison of people at high-risk for psychosis and with first-episode psychosis	16			0	2	14	0	0	0	0	0	0	0	0	0	0	0	0	0	0	0	0	0	0	0	0	0	0	0	0	0	0	0	0	0	0	0	0	0	0	0	0	0	0	0	0	0
Østefjells et al.,	2017	Metacognitive beliefs mediate the effect of emotional abuse on depressive and psychotic symptoms in severe mental disorders	2			0	2	0	0	0	0	1	0	5	0	1	0	0	0	0	0	0	0	0	0	0	0	0	0	0	0	0	0	0	0	0	0	0	0	0	0	0	0	0	0	0	0	0	0
Aas et al.,	2016	A history of childhood trauma is associated with slower improvement rates: Findings from a one-year follow-up study of patients with a first-episode psychosis	2			0	2	0	0	0	0	0	0	28	1	1	1	1	1	0	0	0	0	0	0	0	0	0	0	0	0	0	0	0	0	0	0	0	0	0	0	0	0	0	0	0	0	0	0
															278	261	276	189	195	34	31	56	3	3	3	33	32	2	4	10	9	4	13	3	11	11	19	14	8	6	12	7	6	6	45
[truncated: 20 more columns]

## Sheet: Ark6
Type of CA	Summer av Prevalence
Physical abuse	252
Sexual abuse	248
Emotional abuse (psychological abuse/antipathy)	234
Emotional neglect	176
Physical neglect	172
Bullying	47
Other childhood adversities (not other specified)	44
Death of close relative	29
Parental separation/abandonment	28
Neglect (general)	26
Witnessing domestic violence	25
Parental divorce	17
Accidents	13
Perceived threat	12
Natural Disaster	12
Parental mental illness	12
Ilness	11
Parental discord (conflict between parents)	9
Taken into care by authorities	8
Perceived submissivness	7
Serious financial problem	6
Parental substance abuse	6
Perceived invalidation	6
Parental rejection	5
Sexual harassment	4
Online abuse/bullying	4
Arrest of family member	4
Peer sexual abuse	3
War	3
Family arrangements	3
Parental overcontrol	2
(tom)
Totalsum	1428

## Sheet: Analyse
R1
	1	Childhood adversity/Adverse childhood experiences		65	65	0.17663
	2	Childhood trauma/early trauma		185	185	0.502717
	3	Child abuse/child maltreatment		52	52	0.141304
	4	Victimization		20	20	0.0543478
	5	Bullying		18	18	0.048913
	7	Parental rejection		2	2	0.00543478
	9	Parental behavior/abuse		1	1	0.00271739
	10	Childhood experiences		1	1	0.00271739
	11	Early life stress		2	2	0.00543478
	12	Adverse life events		2	2	0.00543478
	13	Betrayal trauma		1	1	0.00271739
	14	Parent-child relationship		1	1	0.00271739
	15	Childhood interpersonal trauma/early relational trauma		5	5	0.013587
	16	Lifetime trauma/Lifetime history of trauma/traumatic life-event		3	3	0.00815217
	17	Negative life events - not only childhood trauma but also recent stressful event		2	2	0.00543478
	18	Cyberbullying		1	1	0.00271739
	19	Sexual Trauma		3	3	0.00815217
	20	Psychosocial stressors		2	2	0.00543478
	21	Trauma/exposure to trauma/Trauma history		2	2	0.00543478
				368		1
				60
	1	CTQ-full	10	0.0266667
	2	CTQ-short	170	0.453333
	3	CECA.Q	40	0.106667
	4	MACE	6	0.016
	5	PARQ	2	0.00533333
	6	ACEs	9	0.024
	7	SLESQ	3	0.008
	8	TLEQ	2	0.00533333
	9	DEQ	1	0.00266667
	10	MDI	1	0.00266667
	11	DIAS-modified	1	0.00266667
	12	CTES	2	0.00533333
	13	TALE	1	0.00266667
	14	THQ	9	0.024
	15	TSQ	2	0.00533333
	16	TADS	6	0.016
	17	CECA.I	7	0.0186667
	18	NS	1	0.00266667
	19	ELES	5	0.0133333
	20	CVBS	1	0.00266667
	21	MPVS	6	0.016
	22	ACE-IQ	5	0.0133333
	23	MOPS	1	0.00266667
	24	TEC	7	0.0186667
	25	BVQ	11	0.0293333
	26	ETI	15	0.04
	27	CATS	3	0.008
	28	CLEQ	3	0.008
	29	ALE	1	0.00266667
	30	ITEC	3	0.008
	31	JVQ-R2	3	0.008
	32	LSC-R	3	0.008
	33	BBTS	10	0.0266667
	34	FPI	0	0
	35	PCRS	1	0.00266667
	36	LITE-C	1	0.00266667
	37	PCL-S	1	0.00266667
	38	TESI-C	1	0.00266667
	39	TSCC-A	2	0.00533333
	40	CAQ	2	0.00533333
	41	RBQ	5	0.0133333
	42	HPSQ	1	0.00266667
	43	FEE	1	0.00266667
	44	SAQ-2	1	0.00266667
	45	LTE-Q	2	0.00533333
	46	ASLEC	1	0.00266667
	47	HTQ	1	0.00266667
	48	CTS	1	0.00266667
	49	ASEQ	1	0.00266667
	50	PEERS	1	0.00266667
	51	CASRS	1	0.00266667
	52	BSA	1	0.00266667
			375	1
								Physical abuse (0 = no, 1 = yes)	278
		Type of CA	Prevalence
		Physical abuse (0 = no, 1 = yes)	278	0.815249		1	1	1	0	0	1	1	1	1	1	1	0	1	1	1	1	0	1	1	1	1	1	1	1	1	1	1	1	1	1	1	0	1	1	1	1	1	1	0	1	1	1	1	1
		Emotional abuse (psychological abuse/antipathy)	261	0.765396		1	1	1	0	0	1	1	0	1	1	1	0	1	1	1	1	0	1	0	1	1	1	1	1	1	1	1	1	1	1	1	0	1	1	1	1	1	1	0	1	1	1	1	1
		Sexual abuse	276	0.809384		1	1	1	0	0	1	1	1	1	1	1	0	1	1	1	1	0	1	1	1	1		1	1	1	1	1	1	1	1	1	0	1	1	1	1	1	1	0	1	1	1	1	1
		Physical neglect	189	0.554252		0	0	1	0	0	1	1	0	1	1	0	0	1	1	1	1	0	1	0	1	0	0	0	1	0	1	1	0	1	1	1	0	1	0	1	1	1	1	0	1	1	1	1	1
		Emotional neglect	195	0.571848		0	0	1	0	0	1	1	0	1	1	0	0	1	1	1	1	0	1	0	1	0	0	0	1	0	1	1	0	1	1	1	0	1	0	1	1	1	1	0	1	1	1	1	1
		Neglect (general)	34	0.0997067		1	1	0	0	0	0	0	0	0	0	0	0	0	0	0	0	0	0	0	0	0	1	1	0	1	0	0	0	0	0	0	0	0	0	0	0	0	0	0	0	0	0	0	0
		Witnessing domestic violence	31	0.0909091		0	0	0	0	0	0	0	0	0	0	1	0	0	0	0	0	0	0	0	1	0	0	0	1	0	0	0	0	0	0	0	0	0	0	0	0	0	0	0	1	0	0	0	0
		Bullying	56	0.164223		0	0	0	0	0	0	0	0	0	0	0	1	0	0	0	0	1	0	0	1	0	0	1	1	1	0	0	1	0	0	0	0	0	0	0	0	0	0	1	0	0	0	0	0
		Peer sexual abuse	3	0.00879765		0	0	0	0	0	0	0	0	0	0	0	0	0	0	0	0	0	0	0	0	0	0	0	0	0	0	0	0	0	0	0	0	0	0	0	0	0	0	0	0	0	0	0	0
		Online abuse/bullying	3	0.00879765		0	0	0	0	0	0	0	0	0	0	0	1	0	0	0	0	0	0	0	0	0	0	0	0	0	0	0	0	0	0	0	0	0	0	0	0	0	0	1	0	0	0	0	0
		Sexual harassment	3	0.00879765		0	0	0	0	0	0	0	0	0	0	0	0	0	0	0	0	0	0	0	0	0	0	0	0	0	0	0	0	0	0	0	0	0	0	0	0	0	0	0	0	0	0	0	0
		Death of close relative	33	0.0967742		1	1	0	0	0	0	0	0	0	0	0	0	0	0	0	0	0	0	1	1	0	0	0	0	0	0	0	0	0	0	0	0	0	0	0	0	0	0	0	0	0	0	0	0
		Parental separation/abandonment	32	0.0938416		1	1	0	0	0	0	0	0	0	0	0	0	0	0	0	0	0	0	0	1	0	0	0	0	0	0	0	1	0	0	0	0	0	0	0	0	0	0	0	0	0	0	0	0
		Parental overcontrol	2	0.0058651		0	0	0	0	0	0	0	0	0	0	0	0	0	0	0	0	0	0	0	0	0	0	0	0	0	0	0	0	0	0	0	0	0	0	0	0	0	0	0	0	0	0	0	0
		Parental rejection	4	0.0117302		0	0	0	1	1	0	0	0	0	0	0	0	0	0	0	0	0	0	0	0	0	0	0	0	0	0	0	0	0	0	0	0	0	0	0	0	0	0	0	0	0	0	0	0
		Parental discord (conflict between parents)	10	0.0293255		0	0	0	0	0	0	0	0	0	0	0	0	0	0	0	0	0	0	0	0	0	0	0	0	0	0	0	1	0	0	0	0	0	0	0	0	0	0	0	0	0	0	0	0
		Taken into care by authorities	9	0.026393		1	1	0	0	0	0	0	0	0	0	0	0	0	0	0	0	0	0	0	0	0	0	0	0	0	0	0	0	0	0	0	0	0	0	0	0	0	0	0	0	0	0	0	0
		Family arrangements	4	0.0117302		0	0	0	0	0	0	0	0	0	0	0	0	0	0	0	0	0	0	0	0	0	0	0	0	0	0	0	0	0	0	0	0	0	0	0	0	0	0	0	0	0	0	0	0
		Accidents	13	0.0381232		0	0	0	0	0	0	0	0	0	0	0	0	0	0	0	0	0	0	1	1	0	0	0	0	1	0	0	0	0	0	0	0	0	0	0	0	0	0	0	0	0	0	0	0
		War	3	0.00879765		0	0	0	0	0	0	0	0	0	0	0	0	0	0	0	0	0	0	0	1	0	0	0	0	1	0	0	0	0	0	0	0	0	0	0	0	0	0	0	0	0	0	0	0
		Natural Disaster	11	0.0322581		0	0	0	0	0	0	0	0	0	0	0	0	0	0	0	0	0	0	0	0	0	0	0	0	1	0	0	0	0	0	0	0	0	0	0	0	0	0	0	0	0	0	0	0
		Ilness	11	0.0322581		0	0	0	0	0	0	0	0	0	0	0	0	0	0	0	0	0	0	0	0	0	0	0	0	0	0	0	0	0	0	0	0	0	0	0	0	0	0	0	0	0	0	0	0
		Parental divorce	19	0.0557185		1	0	0	0	0	0	0	0	0	0	0	0	0	0	0	0	0	0	1	0	0	0	0	0	0	0	0	0	0	0	0	0	0	0	0	0	0	0	0	0	0	0	0	0
		Parental mental illness	14	0.0410557		0	0	0	0	0	0	0	0	0	0	0	0	0	0	0	0	0	0	0	0	0	0	0	0	0	0	0	0	0	0	0	0	0	0	0	0	0	0	0	0	0	0	0	0
		Parental substance abuse	8	0.0234604		0	0	0	0	0	0	0	0	0	0	0	0	0	0	0	0	0	0	0	0	0	0	0	0	0	0	0	0	0	0	0	0	0	0	0	0	0	0	0	0	0	0	0	0
		Arrest of family member	6	0.0175953		0	0	0	0	0	0	0	0	0	0	0	0	0	0	0	0	0	0	0	0	0	0	0	0	0	0	0	0	0	0	0	0	0	0	0	0	0	0	0	0	0	0	0	0
		Perceived threat	12	0.0351906		0	0	0	0	0	0	0	0	0	0	0	0	0	0	0	0	0	0	0	0	0	0	0	0	0	0	0	0	0	0	0	1	0	0	0	0	0	0	0	0	0	0	0	0
		Perceived submissivness	7	0.0205279		0	0	0	0	0	0	0	0	0	0	0	0	0	0	0	0	0	0	0	0	0	0	0	0	0	0	0	0	0	0	0	1	0	0	0	0	0	0	0	0	0	0	0	0
		Perceived invalidation	6	0.0175953		0	0	0	0	0	0	0	0	0	0	0	0	0	0	0	0	0	0	0	0	0	0	0	0	0	0	0	0	0	0	0	1	0	0	0	0	0	0	0	0	0	0	0	0
		Serious financial problem	6	0.0175953		0	0	0	0	0	0	0	0	0	0	0	0	0	0	0	0	0	0	0	0	0	0	0	0	0	0	0	0	0	0	0	0	0	0	0	0	0	0	0	0	0	0	0	0
		Other childhood adversities (not other specified)	45	0.131965		0	0	0	0	0	0	0	0	0	0	1	0	0	0	0	0	0	0	0	1	0	0	1	0	0	0	0	0	0	0	0	0	0	0	0	0	0	0	0	0	0	0	0	0
								0	0	0	0	0	0	0	0	0	0	0	0	0	0	0	0	0	0	0	0	0	0	0	0	0	0	0	0	0	0	0	0	0	0	0	0	0	0	0	0	0	0
			1584	4.64516				0	0	0	0	0	0	0	0	0	1	0	0	0	0	0	0	0	0	1	1	0	0	0	0	0	0	0	0	0	0	0	0	0	0	0	0	0	0	0	0	1	0
	Context	1	0.00293255	0		0	0	0	0	0	0	0	0	0	0	0	0	0	0	0	0	0	0	0	0	0	0	0	0	0	0	0	0	0	0	0	0	0	0	0	0	0	0	0	0	0	0	0	0
	Social support	4	0.0117302	0		0	0	0	0	0	0	0	0	0	0	0	0	0	0	0	0	0	0	0	0	0	0	0	0	0	0	1	0	0	0	0	0	0	0	0	0	0	0	0	0	0	0	0	0
	Relation to offender	29	0.085044	1		1	0	1	1	0	0	0	0	0	0	0	0	0	0	0	0	0	0	0	0	0	1	1	0	0	0	1	0	1	0	1	0	0	0	0	0	0	0	0	0	0	0	0	0
	Relation to mother	16	0.0469208	0		0	0	1	1	0	0	0	0	0	0	0	0	0	0	0	0	0	0	0	0	0	1	0	0	0	0	0	0	0	0	0	0	0	0	0	0	0	0	0	0	0	0	0	0
	Relation to father	15	0.0439883	0		0	0	1	1	0	0	0	0	0	0	0	0	0	0	0	0	0	0	0	0	0	1	0	0	0	0	0	0	0	0	0	0	0	0	0	0	0	0	0	0	0	0	0	0
	Relation to other	5	0.0146628	0		0	0	0	0	0	0	0	0	0	0	0	0	0	0	0	0	0	0	0	0	0	0	1	0	0	0	0	0	0	0	0	0	0	0	0	0	0	0	0	0	0	0	0	0
	SUM	70	0.205279
	Timing	23	0.0531178	0		0	0	0	0	0	0	0	0	0	0	0	0	0	0	0	0	0	0	1	0	0	0	0	0	0	0	1	0	1	0	0	0	0	0	0	0	0	0	0	0	0	0	0	0
	Duration	12	0.0277136	0		0	0	0	0	0	0	0	0	0	0	0	0	0	0	0	0	0	0	0	0	0	0	0	0	0	0	0	0	0	0	0	0	0	0	0	0	0	0	0	0	0	0	0	0
	Severity	56	0.12933	0		0	0	0	0	0	0	0	0	0	0	0	0	0	0	0	0	0	0	0	0	0	0	0	0	0	0	1	0	0	0	0	1	0	0	0	0	0	0	0	1	0	0	0	0
	Frequency	47	0.108545	0		0	0	0	0	0	0	0	0	0	0	0	0	0	0	0	1	0	0	1	0	0	0	0	1	0	0	0	0	1	0	0	0	0	0	0	0	0	1	0	1	0	0	0	0
	Sum/total	133	0.307159	0		0	0	1	1	1	1	0	0	0	0	1	1	0	0	0	0	1	0	0	1	0	0	1	0	1	1	0	1	0	0	1	0	0	1	1	0	0	0	1	0	0	1	0	0
	Mean	22	0.0508083	0		0	0	0	0	0	0	0	0	0	0	0	0	0	0	0	0	0	0	0	0	0	0	0	0	0	0	0	0	0	0	0	0	0	0	0	0	1	0	0	0	0	0	1	0
	Multi-form (polytraumatization/cumulative)	12	0.0277136	0		0	0	0	0	0	0	0	0	1	0	0	0	0	0	0	0	0	0	0	0	0	0	0	0	0	0	1	0	0	0	0	0	0	0	0	0	0	0	0	0	0	0	0	0
	Threat vs. Deprivation	0	0	0		0	0	0	0	0	0	0	0	0	0	0	0	0	0	0	0	0	0	0	0	0	0	0	0	0	0	0	0	0	0	0	0	0	0	0	0	0	0	0	0	0	0	0	0
	Cut-off	85	0.196305	1		1	0	0	0	0	0	0	1	0	0	0	0	1	0	1	0	0	1	0	1	0	1	0	0	0	1	0	1	0	1	0	1	1	0	0	1	0	0	0	0	0	0	0	0
	Yes/No (presence/abcence)	43	0.0993072	0		0	0	0	0	0	0	1	0	0	1	0	0	0	0	0	0		0	1	0	1	1	1	0	0	1	1	0	0	0	0	1	0	0	0	0	0	0	0	0	0	0	0	1
		433	1
Psychometry (reference)	1	203	0.595308
Psychometry (reference)	0	138	0.404692
		341
Reliability	1	76	0.222874
Reliability	0	265	0.777126
		341
[truncated: 297 more columns]

## Sheet: Ark3
		Parental overcontrol	2	0.0058651
		War	3	0.00879765
		Sexual harassment	3	0.00879765
		Peer sexual abuse	3	0.00879765
		Online abuse/bullying	3	0.00879765
		Parental rejection	4	0.0117302
		Family arrangements	4	0.0117302
		Serious financial problem	6	0.0175953
		Perceived invalidation	6	0.0175953
		Arrest of family member	6	0.0175953
		Perceived submissivness	7	0.0205279
		Parental substance abuse	8	0.0234604
		Taken into care by authorities	9	0.026393
		Parental discord (conflict between parents)	10	0.0293255
		Natural Disaster	11	0.0322581
		Ilness	11	0.0322581
		Perceived threat	12	0.0351906
		Accidents	13	0.0381232
		Parental mental illness	14	0.0410557
		Parental divorce	19	0.0557185
		Witnessing domestic violence	31	0.0909091
		Parental separation/abandonment	32	0.0938416
		Death of close relative	33	0.0967742
		Neglect (general)	34	0.0997067
		Other childhood adversities (not other specified)	45	0.131965
		Bullying	56	0.164223
		Physical neglect	189	0.554252
		Emotional neglect	195	0.571848
		Emotional abuse (psychological abuse/antipathy)	261	0.765396
		Sexual abuse	276	0.809384
		Physical abuse	278	0.815249

## Sheet: Ark2
			34	FPI	0	0
			9	DEQ	1	0.00266667
			10	MDI	1	0.00266667
			11	DIAS-modified	1	0.00266667
			13	TALE	1	0.00266667
			18	NS	1	0.00266667
			20	CVBS	1	0.00266667
			23	MOPS	1	0.00266667
			29	ALE	1	0.00266667
			35	PCRS	1	0.00266667
			36	LITE-C	1	0.00266667
			37	PCL-S	1	0.00266667
			38	TESI-C	1	0.00266667
			42	HPSQ	1	0.00266667
			43	FEE	1	0.00266667
			44	SAQ-2	1	0.00266667
			46	ASLEC	1	0.00266667
			47	HTQ	1	0.00266667
			48	CTS	1	0.00266667
			49	ASEQ	1	0.00266667
			50	PEERS	1	0.00266667
			51	CASRS	1	0.00266667
			52	BSA	1	0.00266667
			5	PARQ	2	0.00533333
			8	TLEQ	2	0.00533333
			12	CTES	2	0.00533333
			15	TSQ	2	0.00533333
			39	TSCC-A	2	0.00533333
			40	CAQ	2	0.00533333
			45	LTE-Q	2	0.00533333
			7	SLESQ	3	0.008
			27	CATS	3	0.008
			28	CLEQ	3	0.008
			30	ITEC	3	0.008
			31	JVQ-R2	3	0.008
			32	LSC-R	3	0.008
			19	ELES	5	0.0133333
			22	ACE-IQ	5	0.0133333
			41	RBQ	5	0.0133333
			4	MACE	6	0.016
			16	TADS	6	0.016
			21	MPVS	6	0.016
			17	CECA.I	7	0.0186667
			24	TEC	7	0.0186667
			6	ACEs	9	0.024
			14	THQ	9	0.024
			1	CTQ-full	10	0.0266667
			33	BBTS	10	0.0266667
			25	BVQ	11	0.0293333
			26	ETI	15	0.04
			3	CECA.Q	40	0.106667
			2	CTQ-short	170	0.453333

## Sheet: Ark1
		9	Parental behavior/abuse		1	1	0.00271739
		10	Childhood experiences		1	1	0.00271739
		13	Betrayal trauma		1	1	0.00271739
		14	Parent-child relationship		1	1	0.00271739
		18	Cyberbullying		1	1	0.00271739
		7	Parental rejection		2	2	0.00543478
		11	Early life stress		2	2	0.00543478
		12	Adverse life events		2	2	0.00543478
		17	Negative life events		2	2	0.00543478
		20	Psychosocial stressors		2	2	0.00543478
		21	Trauma/Trauma history		2	2	0.00543478
		16	Lifetime trauma		3	3	0.00815217
		19	Sexual Trauma		3	3	0.00815217
		15	Childhood interpersonal trauma/Early relational trauma		5	5	0.013587
		5	Bullying		18	18	0.048913
		4	Victimization		20	20	0.0543478
		3	Child abuse/child maltreatment		52	52	0.141304
		1	Childhood adversity/Adverse childhood experiences		65	65	0.17663
		2	Childhood trauma/early trauma		185	185	0.502717
					368		1
					60
